# Supplementary material for: Identification of somatic mutations in EGFR/KRAS/ALK-negative lung adenocarcinoma in never-smokers
Source: Genome Med. 2014 Feb 27;6(2):18. doi: 10.1186/gm535 (PMC3979047; doi:10.1186/gm535)
Supplement: Additional file 2: Table S7 — Sequences of molecular inversion probes. Table S8. Sequences of primers used for Sanger sequencing. [file gm535-S2.xlsx]

## Sheet: Table_S7
	Supplemental Table 7. Sequences of molecular inversion probes (MIPs).
	Gene	Position	Align target	Annealing arm #1	Annealing arm #2
	AGRN	chr1:981953	981945-982021	GTGGCGTCCGCCTTTGGTGAAT	CCTCATCACGACCTCGGACCAC
	AGRN	chr1:981953	981915-981991	CCCACGGCACCCTCCCCTGCAC	GTACCGCACACAGCCAGACCAC
	AGRN	chr1:981953	981885-981961	ACCACCGTGTGGCCCGTGCTGA	CCCCCGGCGCCCTCCCCCTGGC
	PRAMEF11	chr1:12887612	12887604-12887680	TTCCATCTCCTGTGGGAAAATA	TGTTCCTCTTGGCATTGAGGAA
	PRAMEF11	chr1:12887612	12887574-12887650	CAGACATCCTGTAAATCCAGCA	TCATCCTTGGACAGTCCTGCAC
	PRAMEF11	chr1:12887612	12887544-12887620	GCTTCAGACCAAACCATCCAGA	CTACAAACACAGTCAAGGGCTG
	PLXNA2	chr1:208272313	208272305-208272381	TGGGCAGGATGGGAGTTTGCTG	GGCCTGTTGGCATTTGTCCCTG
	PLXNA2	chr1:208272313	208272275-208272351	GGGACCCATCTGTTTGGCTCCA	GATGCTGGCAGCAAATCGATTA
	PLXNA2	chr1:208272313	208272245-208272321	AAACACAGATTCACAAGAGGTC	GGGATGCACTGCAAGGCTCACA
	CSMD3	chr8:113402923	113402915-113402990	GCTTAGTTAAAATTCCACCACAG	TGAATGCCAGCTCCCTCTGGCA
	CSMD3	chr8:113402923	113402888-113402960	GGTATCCAGGTGACAAAATAGTC	GAAAAGAAGAAAAACTTAAATATTC
	CSMD3	chr8:113402923	113402858-113402928	CACACAATTCAGATTGTTGTCATAA	CTCTGAAAAGATTAACTACACACAT
	CSMD3	chr8:113651048	113651040-113651116	AAGTGTGGAAGTTGAACTGCAC	TGTTGGAGGAAGATCTGAACCA
	CSMD3	chr8:113651048	113651010-113651084	CAGTAAGTAGTCATGATGGTCTTC	CCTGAAATTTCCATAGAGACCA
	CSMD3	chr8:113651048	113650981-113651056	GTTGGGTAAAACTGCCATTCTC	TGAAAAATCTGAAATGAAACGCA
	CSMD3	chr8:113702145	113702137-113702213	ATCCATCGCCTTCTCTAATTCC	TGCAGACCATTGGTTATTCTCT
	CSMD3	chr8:113702145	113702108-113702181	GCATTCAAACCTTAAAACATCACG	TTGGTACTCACAGATACAGATGG
	CSMD3	chr8:113702145	113702078-113702151	TTTCTCTCCAATTAATTCAAACCC	GGTAACATATGCTATCTGGAAGC
	CSMD3	chr8:113988336	113988328-113988401	GCTAACTTTTTCTTTTTAAATTTTG	AGCACCAGTGGTAGTCCTGTTA
	CSMD3	chr8:113988336	113988298-113988374	AACCTGTGGGACACAGTAGCAC	AACATCTGCAGGTGTGCTAGCA
	CSMD3	chr8:113988336	113988268-113988344	CAGTGGAGGTAGTGTGGGTCAA	GATGGTGACAGCTGTAACACTG
	TAF2	chr8:120744193	120744185-120744258	GCTTGTGTTTGTGCTTATGTTTATG	TCAGTCTGAAAGGGAAGGAGAA
	TAF2	chr8:120744193	120744156-120744229	CTTGTCCTTTTCTTTACTGTCATG	CATGAAAGGAAAGGTCTTTTTGT
	TAF2	chr8:120744193	120744128-120744201	TGGCAGGGCTGGAGAAAGTGAA	CAAAGCTTTAGTTACATACATTCTT
	DEPDC6	chr8:120977570	120977562-120977638	TCATCCAGCATGGTGAGCGTAT	CATGGCATCTGAATTCCTGGAC
	DEPDC6	chr8:120977570	120977532-120977608	AGCTTTGCCACCGGCTTATGGA	GGAGGAAGGGGTCAAGTATGAG
	DEPDC6	chr8:120977570	120977502-120977578	GTGAGGCCACCACGAGGAAAGA	CCCTGAAAACACACTCCTGCAG
	WDR67	chr8:124109655	124109647-124109723	ACGCATCCGTCTCTGAACTATA	GAGCCATTCGCCATCTGGAATT
	WDR67	chr8:124109655	124109617-124109693	AATGTAGGGCACTGTACTTTTT	TTAGAATTATCCAGATGCCCAC
	WDR67	chr8:124109655	124109587-124109663	GATGCTGGTTCTAATCAGGTTA	ATTTGTGGTGCTTGGAAGCTAG
	ZHX1	chr8:124266991	124266983-124267058	TGTGGAAATGTGTGTAGGAATAA	CTGGCAAGGTGTTTGTTCCAGC
	ZHX1	chr8:124266991	124266953-124267026	GTCTGTAAAATAGATGGTAAACCAT	CTGCCACTGTCAAGGCTATAGG
	ZHX1	chr8:124266991	124266926-124266999	AGACCAGGCTGACCAACTATTT	TTTTCTGTATATTATTTTGACTTGG
	FER1L6	chr8:125058030	125058022-125058098	CCCCGCCCTTAGTGGTGGTGGA	CTTCCAGATAATCTCCCAGACC
	FER1L6	chr8:125058030	125057994-125058068	TGCATGGAGATGTGAAGGAGCT	GAATGATCTTTTGCTTTTCTTTGG
	FER1L6	chr8:125058030	125057962-125058038	ACCAGATGCTGCTGTTCAATGA	AATGAACCTTAGAGCCCCTATA
	ADCY8	chr8:131792681	131792673-131792749	CTCATTGAGTAGCTGCTTCTGC	TTGTCGGTGCCTTCAGCCTGGG
	ADCY8	chr8:131792681	131792645-131792719	ATGACCCTTGATGATTCCTGTG	GAAAGAAAATGCTTTTATGGCAAA
	ADCY8	chr8:131792681	131792616-131792689	GCTGGGTGACAACAAAGTCCGC	TATATAAAAGAAATACAAAAAAAAA
	DTL	chr1:212273872	212273864-212273940	AAGTCATCCCAAGCAGAGGCTT	GGGTGACCCGAACACCTTCCTC
	DTL	chr1:212273872	212273837-212273910	CCGAGAAAAGCCCTTATTCCTG	CTTCATCTTTCAAGATGTCGATTAG
	DTL	chr1:212273872	212273804-212273880	CCACCTGCTTCGGAGACCAAGA	GCTCTGTCTCCTCCGTCTCTCC
	NDRG1	chr8:134260154	134260146-134260222	CCACTCCCAGGCCTGCCAGGCT	TCCACTGCAGGCGAGCTGTCCC
	NDRG1	chr8:134260154	134260118-134260190	AGAATTAGCACAAGGTTCCTTTAA	AATCAGCTGTGATTTCTACATACC
	NDRG1	chr8:134260154	134260086-134260162	AGGGCACCTGGGGTCAGGGATA	CCAGACTTTGCCTGTTGAATTA
	EPPK1	chr8:144940331	144940323-144940399	GCCTCCAGCAGGCGGATGCCGT	GGTTCATCTCCTCGTCGAAGTA
	EPPK1	chr8:144940331	144940293-144940369	GGGTCGATGACGCCGCCCGTGG	TGGTGTCGTCGCTGGGGTCGGC
	EPPK1	chr8:144940331	144940263-144940339	ACGTCCACGGGCACGCGGTGGC	TCTCGTGCGTGTTGGGGTCGAA
	EPPK1	chr8:144940706	144940698-144940774	ACGCGGTCGTCCTCCATGAGCT	TGGCCTGGTAGATGCTCATCTT
	EPPK1	chr8:144940706	144940668-144940744	ATGCAGCTGGTGCCCTCCAGGT	CCGTGCCGGGCCGCAGCACGCC
	EPPK1	chr8:144940706	144940638-144940714	TGGTCCTTGGCGGGCACCAGGA	TGGCCGCCTGCGCCTCCAGCAG
	SPATC1	chr8:145096163	145096155-145096231	ACGGCTTCACTGTCTCCAACAT	GTCGAAGCAGCTGGCCTGGGAG
	SPATC1	chr8:145096163	145096125-145096201	CCAGCATCTTCCCAGAGCGCGT	CCTGGGCTGACGAGACCCTGTG
	SPATC1	chr8:145096163	145096095-145096171	TTGCCTTCCAGCTGGACCGCAG	CTGCTGAGCCCAGCTCCTCTCA
	OPLAH	chr8:145108221	145108213-145108289	GTCACCGCTGGATGGACAGTGT	GGTTGGCTGCCACCTGGGCACG
	OPLAH	chr8:145108221	145108183-145108259	GGGACCTTGCCTGGCGCCCGCA	TGAGCTCCCCCACCAGCTGGAT
	OPLAH	chr8:145108221	145108153-145108229	TCGTGCAGGTTTCTGGTTCCGC	CCTGCACCACGTCCAGGCCGTA
	GPAA1	chr8:145138692	145138684-145138760	CGGGGTGAGTCTCAGGGCTGCT	CTGCCAGCACCGAGTCGCTTGT
	GPAA1	chr8:145138692	145138654-145138730	GGGCTGCTGCTGGCACTGGCTG	ACGTGTACGGCATCCTGCGGGC
	GPAA1	chr8:145138692	145138624-145138700	GGCTCTGACTCTACCAACAGCC	GATGCTGCATACAGATGGTGTC
	RECQL4	chr8:145738769	145738761-145738837	CCTCGGCTGTGGTTTTGGGGGC	CCAAAGGCCACCGTGGCCACCA
	RECQL4	chr8:145738769	145738731-145738807	GTTCCCGGCTGCACATGCCCGC	GCCCGCACATCTGGCCGGTCCA
	RECQL4	chr8:145738769	145738701-145738777	CCTGCATGAAGGCTCGCTGTAC	AAGCTTGGGGGCAGCCCCAGAT
	DOCK8	chr9:463655	463647-463723	TAAAGAGCAGCGCATGGGGCCT	ATGATCGAGCGGAAAATTCCAG
	DOCK8	chr9:463655	463620-463693	ACAGGGCAGAGGAGGCCTCTTC	TATAACAAGCTAAAAGAGAACCTCA
	DOCK8	chr9:463655	463587-463660	AATATTCAGAGTTGAGAGTCAAAAG	AGGGAATATCAGCAGGAACTCA
	RCL1	chr9:4849456	4849451-4849524	CTGCTAGGCCCTCTCTCTCCCT	TTATTAATTTGTGTTTACAGGGTGG
	RCL1	chr9:4849456	4849418-4849494	ACCCTTGGACAGCAGGATGTTT	TGTTGGCTTTCCATTTTCTGGT
	RCL1	chr9:4849456	4849390-4849464	ACCAACCAAAGCCTGGCGCTAC	GTTTCTGGTTTTTTTTTTCCTCCT
	MPDZ	chr9:13140090	13140082-13140158	AAAAAGAATGCAGTGGGTTTGT	TACCCATTTCGGCAAAGGCTGA
	MPDZ	chr9:13140090	13140052-13140128	GACTCTGACTGACTGGGTGCCT	TTTTGCTTGCAGATGACTGTGT
	MPDZ	chr9:13140090	13140022-13140098	ACACTGCACAATGGAGCCTTCT	ACTCATCCTCTTTGTCCACATC
	USH2A	chr1:215960138	215960130-215960206	CTTTGGTTTCCTGAGTCAAGTG	CCCTCTTATCACAGTGCAAATG
	USH2A	chr1:215960138	215960100-215960176	CCATAGATGCTGGGCAGAGGAT	AATTGATGCCTTCCCTGTGGAA
	USH2A	chr1:215960138	215960070-215960146	AGTCACACCTGCCACAATGTTC	GGTTTCTTCGGCAGATGAACAC
	SLC24A2	chr9:19786312	19786306-19786379	GTCAAAGAAGGAACAAAGAACTC	TATGAGAGATGTGAAAAGTTCTGG
	SLC24A2	chr9:19786312	19786274-19786350	CAGAGATGCCCAGTTTTTCAGT	GCCAACGTTGCTGTGAGCGATA
	SLC24A2	chr9:19786312	19786245-19786320	CAGCCATGAAGGTGGCTCCAGC	GAATACTGCTGAACCTACAATTG
	IFNA7	chr9:21202105	21202097-21202173	GCAAATATCACTAGGCTACCTG	TGGGTCTGAGGCAGATCACAGC
	IFNA7	chr9:21202105	21202067-21202143	TAAAGAAAAGGACCGGGCCATT	AGTATCAAGGCCCTCCTATTAC
	IFNA7	chr9:21202105	21202038-21202113	TTTGTAGCTGAGTACCAGCACG	AAAGGAGAGATTCTTCCCATTTG
	AQP7	chr9:33385103	33385095-33385171	AATTTCAGGGGCTCCCGTGGGA	TCACAGAGACGGGGGTGAGGGG
	AQP7	chr9:33385103	33385065-33385141	CCGTGGTCTTCATACGCCACAG	CAGGGTGGACTGAAGATCTGTT
	AQP7	chr9:33385103	33385035-33385111	TGAGATCCCATCTTGGGCAATA	CTAGGGCCATGGATTCATGTAA
	AQP7	chr9:33385852	33385844-33385920	CGGCAGTGCCCCAGACCCAAGC	GATGGCGAAGAGACACAGCTGG
	AQP7	chr9:33385852	33385814-33385890	ACCTGGGCCCCTCCCCAAGCCA	TGGCAGTGCTGGGTTGTTCTCC
	AQP7	chr9:33385852	33385784-33385860	ACGCCTGAGGAGCAGATGCTGT	GAGGATGCCTATCACCAGCGCC
	PRSS3	chr9:33796703	33796695-33796771	GTGGTATCAGCAGCTCACTGCT	TTGGGGGCTACACCTGTGAGGA
	PRSS3	chr9:33796703	33796665-33796741	TGCGGTGGCTCCCTCATCAGCG	CTGTCCCCTTTGACGATGATGA
	PRSS3	chr9:33796703	33796635-33796711	CAGGTGTCCCTGAATTCTGGCT	CCTTCTCCCTTCCTATTTCCAC
	PRSS3	chr9:33798541	33798533-33798609	ATTCCTGCCAGGTGATTTGACC	GGATGCTCCGGTGCTGACCCAG
	PRSS3	chr9:33798541	33798503-33798579	TCTGTGTGGGCTTCCTTGAGGG	AGCTGACTACCCAGACGAGCTG
	PRSS3	chr9:33798541	33798476-33798549	CCTACCCTGGAAAGATTACCAA	TACTTTCTTTGATCTCTTCCTGATC
	PRSS3	chr9:33799056	33799048-33799124	AAGGTCTACAACTATGTGGACT	GTGACTCTGGTGGCCCTGTGGT
	PRSS3	chr9:33799056	33799020-33799094	GCCTGGAAGAACAGGCCTGGAG	TTATACAACTTGTCCCTTCTTCTC
	PRSS3	chr9:33799056	33798989-33799064	CAAGGAGTTGTCTCCTGGGGCC	TGTAGCTATATTCCTCCTCCATC
	FAM166B	chr9:35562393	35562385-35562461	GGCACTGCCTGGTGAGTGCTTC	GGGCTCTTCTCACCTGGCACGT
	FAM166B	chr9:35562393	35562355-35562431	GGGAAGTGGGGGGAGATGTTTG	CAAACATTCCAGTCCCCAAAGC
	FAM166B	chr9:35562393	35562325-35562401	TAAAAGACCCAGGTTCTGAGGG	ACCACCCAACCCACCCCATACC
	RECK	chr9:36118778	36118770-36118846	TACTATGGGGACTGCCAGGCCG	CTCAGCCCTTTTGCAGAGCAAC
	RECK	chr9:36118778	36118741-36118816	GCTGCCTACTCGGATCGCGTGG	CATTTCCAGGCTAAATGTGATTT
	RECK	chr9:36118778	36118710-36118786	CACAATGGTGAGACCTACAGCA	TACTCTTGGTTGGGAAAGGTAC
	POLR1E	chr9:37493667	37493659-37493733	CATAATGACAGCTTTCTCTTCTCT	AATCTTTGAATCGTGCAGTGGC
	POLR1E	chr9:37493667	37493629-37493705	AAGTTGGAACTTGGGCTAAGAG	ACACCAGGAGAATGAACAGAGT
	POLR1E	chr9:37493667	37493599-37493675	ATCATTGATACGAAGGGTGTGA	TTGGTACCACCAAACAGAAGCG
	USH2A	chr1:216017784	216017776-216017852	AGAAACTGAATAAACTCCAGCT	TTGGGTTTGAAGGAGATGTCCA
	USH2A	chr1:216017784	216017749-216017822	AGCATGCCCTGAGGCTCTAGAA	CATAGATAGAATACTCAGTGACAAC
	USH2A	chr1:216017784	216017716-216017792	GTACTGTTGATGATGACAACCT	TCATTCCAGTCTTGTAGAGCTT
	SHB	chr9:37948705	37948697-37948773	TCAGAGCCCAGCGCGATGGGAT	GACAAGGTAGCTACACTCCTTG
	SHB	chr9:37948705	37948667-37948743	GATACCATCTGTGGAGAGGGCA	GTAGTCATGCTTGCTGGTCTGG
	SHB	chr9:37948705	37948637-37948713	TCTCGGCGTCTCCTCTGCTGAT	TCGGGGCGGCACTCACCTCAGG
	FAM75A6	chr9:43625809	43625801-43625877	AGCTCCTGCTCTGCTGGGTGCT	TGTGGCTTGGAGGTTTGCCAGC
	FAM75A6	chr9:43625809	43625771-43625847	TCTCTCCAGCCTTTGAAGATTG	TGGAGCCTCGAAACCATGCACA
	FAM75A6	chr9:43625809	43625741-43625817	GGACTCTGCATTGTGGCACTGC	TCTAGGGTGTAGAGAGCTTTTG
	PRUNE2	chr9:79318378	79318370-79318446	TGGACCAGAGGCTTCCTCTAGT	GAAAGCATTTCCCATTCATTGT
	PRUNE2	chr9:79318378	79318340-79318416	TCGGCTCTTACTCTTCTGTGAT	GGGATCATGTTTTTCTGAACAG
	PRUNE2	chr9:79318378	79318310-79318386	CAACGTAACTGCATCCGGGCCA	AACTCTGTCTCCTCCTCCATTT
	KIF27	chr9:88464394	88464389-88464459	TAATATTGTCATACATTCCTGCTAA	TCAAAAGATACAGCTACAAAGAAAA
	KIF27	chr9:88464394	88464356-88464432	TTAAGCGGGACCAGCAAAAAAT	ACTAGAGCAGAGTGTAGATCAC
	KIF27	chr9:88464394	88464326-88464402	ATGAAAAAAGGAAGCAACTGGA	GTCAATCCAAAATGAGAAACGT
	FAM75C1	chr9:90534205	90534197-90534273	GCCAGGGCACACTAGAGTTAAT	CTTGTCTCCCAGCGTCATCTTG
	FAM75C1	chr9:90534205	90534167-90534243	GAAAAACCACAGTCTGAGAGGT	TCCTCGCCATTTCTTGTCTCCC
	FAM75C1	chr9:90534205	90534137-90534213	AGGGCGGAGGGGGAGGCCCAGA	TGGGGGCAGAGAGGGAGAGCCG
	SPTLC1	chr9:94809915	94809907-94809983	CATCAATCTGCCGGAAAAGGAG	AGAACCCACCTGATGGTCAATT
	SPTLC1	chr9:94809915	94809878-94809953	TCTCCATGTTGGCACTGATAAG	TAGTTTCAGTTTTAGCTCCTGTT
	SPTLC1	chr9:94809915	94809850-94809923	AGCAGAAACCTCCAATAGAAGC	ATTATATTTTGAGGTGACCAATGGA
	SPTLC1	chr9:94843240	94843232-94843308	TTGGTGGTAGGCACAACAACAT	CTTTTCCATTCACCACAGTTTT
	SPTLC1	chr9:94843240	94843205-94843275	TTACACATTCATGTTACATGCTATC	GAAAATTAAATGAGGCGAAGTTTAT
	SPTLC1	chr9:94843240	94843172-94843248	GGGAAGAGATAGAGTGGTACAT	CCTTAACCCTAGGGTTATCCAA
	PHF2	chr9:96428053	96428045-96428121	AACGCCCCGAAAAGGGACTTGT	TCAAGGAGGACAAGCCCAAGCC
	PHF2	chr9:96428053	96428015-96428091	ATCGACGAGTTTCCCATCAGGA	GCCCTGGTGTGTTCGGGGCCTT
	PHF2	chr9:96428053	96427985-96428061	GAGTACGTGTCGGATGACGGTG	CTAGCTCCAAGGCTCTCAGGCC
	TDRD7	chr9:100240757	100240749-100240822	TTTCTACAAGAAATGATTGCAATAC	ATGTTCACAGCAGCCGGGCTCT
	TDRD7	chr9:100240757	100240719-100240795	TCAGAGCTCAGGGAAATTCCAC	AGCCAACACTTATCTCATTTCA
	TDRD7	chr9:100240757	100240692-100240765	GACTCTGGCACTGTGACATCTG	ATTTTGGTCTTTTGAATATGCTAAT
	COL15A1	chr9:101747901	101747893-101747969	TTGGCCGCCCAGCCAGGACTCT	CCTCACGCAGCTCATCGGTGTC
	COL15A1	chr9:101747901	101747863-101747939	CGGCCTACAGTTTCGGGCCTGG	TGCAGAGACTGCTTCCCAGGGT
	COL15A1	chr9:101747901	101747833-101747909	TATCCTTTGTCACAGGCTATGG	CCTGTAAAGCGTGGCCTCTCTC
	MIA3	chr1:222838717	222838709-222838784	CCAAGAGAGTACTTTATTCCTGG	TGCACCAGGCGTTCCACCAGGA
	MIA3	chr1:222838717	222838679-222838754	GCACCATTTAGACCTTTAGGTTC	TATGCGTCCACCACTAGGCTTA
	MIA3	chr1:222838717	222838652-222838725	TCCACCCTCGGGGATTTTTACC	TGGAAATAATTTTTGTTTTCCAGGC
	NR4A3	chr9:102606950	102606942-102607018	CCAGAAGCTGGGCAGAAAAGAT	TGCATTCTAGTACTGTCCCACT
	NR4A3	chr9:102606950	102606912-102606988	ACAACCTCCTGACAGCCTCCAT	TGAAGCAGGATAATGCTGCTCT
	NR4A3	chr9:102606950	102606882-102606958	GCACAGATGCTGAGCATGTGCA	CCTGTTTGCAAGTGATGCCATC
	OR13F1	chr9:107266773	107266765-107266841	AGATGTACCTCTCCCTTGCCAT	CTTTCTGGACATCTGGTACTCC
	OR13F1	chr9:107266773	107266735-107266811	ACACTATTTCATTCTCAGGGTG	CCCTATGTACCTCTTCCTCAGC
	OR13F1	chr9:107266773	107266705-107266781	CAATGCTGGCAAACTTTGTTTC	CATCACCATTCTAGATTCCCAC
	OR13C2	chr9:107367704	107367696-107367772	TGAGAGTACCATTCCCCAGAAG	AATAGAGGTGGTGGTGTAGCAG
	OR13C2	chr9:107367704	107367666-107367742	GAAGGTGAGGGTCCAAGATGCT	TTCTGAAAGGAAGCTCACTAGC
	OR13C2	chr9:107367704	107367636-107367712	GGTTCCCCAGAAAGAAGTACAT	TGCACAGCCAGAAAGGGAAATG
	ZNF462	chr9:109773153	109773145-109773218	ATAGACTTTTCCCTAAAGAATGAAA	AGGTGAGCAGAGAAGAAATCCA
	ZNF462	chr9:109773153	109773115-109773191	GAAAAGGAAGATGACGAGGCCA	GTTTTTCCAGGGCATTGAATGA
	ZNF462	chr9:109773153	109773088-109773161	GAGAACAGTGTTAAAATGCCCT	ATACTATACTCATCTGTCTCTTCGA
	SVEP1	chr9:113213596	113213588-113213664	TTTCTTCACACCGCTGACCTGC	ACCTACAAATCCTTTCACACAT
	SVEP1	chr9:113213596	113213558-113213634	AACAAGGACTGGAGCTACACTC	AAGACAACATAGGAAGACTGGA
	SVEP1	chr9:113213596	113213531-113213604	CCACACCATCAACACAGATTCC	GTACTAATTTGTGGTGGTTTACAAG
	TNC	chr9:117849170	117849162-117849238	ACTGCAGGGCACTGGGCAGATT	TTGTAGCAATTGTTGAGACACA
	TNC	chr9:117849170	117849132-117849208	CAAGCCATCTACACATGTGCCG	ACGCACTCATTCTCCACGCATC
	TNC	chr9:117849170	117849102-117849178	ATCGCCTGCAAAGCCATCGTGG	CAGTCTTCGCCCGTGAAACCCT
	PAPPA	chr9:118969736	118969728-118969804	TTTGCAAAATCCTCAGAGGAGG	AACAGCCAAGGTTCTTTTTCTG
	PAPPA	chr9:118969736	118969698-118969774	TTGGATGGATCAACACATCTCA	GAGGGCCTGTTATCTTTTTGGG
	PAPPA	chr9:118969736	118969669-118969743	GGATGTTAATGAGCTGAAGAACA	GGCACTCATAGTAGCTCTAAATT
	MRRF	chr9:125042734	125042728-125042799	TGAATGAAGAAATGAAGTCTGTGAT	GAATGTTCACTTTTTAGCCAAAGG
	MRRF	chr9:125042734	125042696-125042770	GGTTGAGGATATAATCAACTTGGA	TCTGTTTATGCTGCTGTTGTTT
	MRRF	chr9:125042734	125042666-125042740	CCAAACCAGAGTGAATATTAATGC	TAGGTACTTCTTCACCAATTGC
	OR1J1	chr9:125239548	125239540-125239616	ACTGATTGAGGGAGGTGTCTGA	GGGAATCTGGAGGATGGTGACC
	OR1J1	chr9:125239548	125239510-125239586	TGGCTGTCAATGCTGCTGTAAA	GGACAAGGCTTTGCATATGCCC
	OR1J1	chr9:125239548	125239480-125239556	AAACCAGGATGCACAGGAATGG	AGTCACCACTGAGAGGTGGGAT
	OR1L4	chr9:125486717	125486709-125486783	TCACATCATTAAGCACTTTTTCTG	GCATTGCCTACTCATGCTATTG
	OR1L4	chr9:125486717	125486682-125486755	TTATGTCTCGCTTGTCTTTCTG	CTTACACTATGATGTGGTTATGAAA
	OR1L4	chr9:125486717	125486649-125486725	CCCACCTACATTCCCTGTTCCG	CATCGACCGGCTGGTGGCCATC
	DNAH14	chr1:225306960	225306952-225307025	TATATTTTATATATATACTTGCACA	TGTAAGAAGTGCTGTAGAACAG
	DNAH14	chr1:225306960	225306925-225306995	AGTAAGTACAATTTTCAAATCCTAA	TATTTTTGAAACTAATTTTAGGAAA
	DNAH14	chr1:225306960	225306895-225306968	AAAAAAGCATGTTCGATGTGCT	CATGAATTAAAAAATAATTCTTCAT
	ZBTB6	chr9:125673574	125673566-125673642	GTGAAAACTGCCCATTTTCGAC	CCCAGGAACTTCAGCCACTCTG
	ZBTB6	chr9:125673574	125673536-125673612	ACATGCTTGCTTTTGAAGAGGT	ATTCTCACAAAATAAGCCCTGA
	ZBTB6	chr9:125673574	125673507-125673582	TGATCAATGAATGCTGTGTTTC	CTCACTCACTGTACCATAACTTC
	LOC389791	chr9:130891359	130891352-130891427	AGCTTCATCCTCCTCCTGTTTA	ATGTTCTGTGCTCTACTCTATCC
	LOC389791	chr9:130891359	130891321-130891397	AGCTCCTGCTTGCTAGCTCCTG	AGTGTTTAGGGGTGGTTGAGGG
	LOC389791	chr9:130891359	130891291-130891367	CCCAGCGCCACTCTCACGCTCC	ACCAGGAGTTGAGGGACTGCTC
	TSC1	chr9:135778003	135777995-135778071	TAGTGTCACGCTGCTCCTGGAG	TGGTGCTGCAGTTTATACCTGT
	TSC1	chr9:135778003	135777965-135778041	GTCTGATCTGGCTGTGGAGCTT	CTCTCCGGCATTCTCGCAGTTG
	TSC1	chr9:135778003	135777935-135778011	TGTAGAATTCCTCTCGGTCATG	CAGGGAAACTGACTGCCTCCCT
	GLT6D1	chr9:138518015	138518007-138518083	TGCTTTACTGAGGCGCCGGCAG	GTCGAAAGTCCCTTCCCATAGG
	GLT6D1	chr9:138518015	138517978-138518053	TGTGGAACAAGAACCAAGTTAA	CCTTCTGTAATGTTTTTCCAGGA
	GLT6D1	chr9:138518015	138517947-138518021	GTCTGTTTTCGTTATAACATCAGG	AAAGACGGCCAGGCCCACAGTG
	RNF208	chr9:140115394	140115386-140115462	AGGGCCAGGCACGCTTGGGTGC	CTTACGGGGCCGCCGTGGCAGT
	RNF208	chr9:140115394	140115356-140115432	AGGCCTGGTTGACAATGATCTC	CACGCGGGGAAAGCCCAGCTCC
	RNF208	chr9:140115394	140115326-140115402	CCCCTTCCAAGGCAGGCATGTC	CTGATTCACAATGACCTCATCC
	TUBB2C	chr9:140137382	140137374-140137450	CCCCGGCTGCACTTCTTCATGC	TGGTGTCTGCTACCATGAGTGG
	TUBB2C	chr9:140137382	140137344-140137420	CGGAAGCTGGCTGTGAACATGG	CCACGCCCACCTATGGTGACCT
	TUBB2C	chr9:140137382	140137314-140137390	CGCTTCCCAGGCCAGCTCAATG	ACGACATTTGCTTCAGAACCCT
	TUBB4Q	chr9:141070116	141070108-141070184	GGGTGCGGCTCCTTAGCCAGGG	TCTGGAGCCGGGCACCATGGAC
	TUBB4Q	chr9:141070116	141070078-141070154	TCATCTTCGGTGAGCTGCGGGC	CAGGTACGTGCCCCGCGCTGTG
	TUBB4Q	chr9:141070116	141070048-141070124	CCTTCGGGCAGGTCCTCAGGCC	CGCTCATGCCCTCCCGCCCCAC
	VCX3A	chrX:6452229	6452221-6452297	GAGGAGGCTGGGAACAGGGACG	TCTCCCTCTACGAACTGCTTTT
	VCX3A	chrX:6452229	6452191-6452267	CAGAAGGGCTCTGGTTTAGGGA	CATCTTTGTCGCAGCCCCTTTC
	VCX3A	chrX:6452229	6452161-6452237	TGGTAGTCTGGAAGGACAACAG	GCTCTCCGCCTCAGGTGCCGTC
	STS	chrX:7177576	7177568-7177644	GCCTTCTCTTCCTAGCAGCCCT	GGTCTTCCTCCCCCTGCAGATC
	STS	chrX:7177576	7177538-7177614	TACTCCACGTGCCTCTAGGCGT	CAGTGTCTTCACCACGGGCTTC
	STS	chrX:7177576	7177508-7177584	TTACCCTTGCTGCACTCAATTG	CAATCTGAGAGACTGCAAGCCC
	AMELX	chrX:11316876	11316868-11316944	AGCCCCAGCCACCTGTGCACCC	CATGACTCCAATCCAACACCAC
	AMELX	chrX:11316876	11316838-11316914	CTGTTCAGCCACAGCCTCACCA	ACCAATGATGCCCGTTCCTGGC
	AMELX	chrX:11316876	11316808-11316884	CGCCCGCCCAGCAGCCCTACCA	GCCAGCTCAGCAGCCCGTGATC
	LEFTY1	chr1:226074642	226074634-226074710	GCAGGTCAATGTACATCTCCTG	GGCCAGGGCCTCCGGGGGCTGC
	LEFTY1	chr1:226074642	226074604-226074680	GCACCCAGTTCTCGGCCCACTT	CTGTCGAGGCCCCAGAAACGGC
	LEFTY1	chr1:226074642	226074574-226074650	ACTCATAAGCCAGGAAGCCCGG	GGGCAGCGAGTCAGTCTCCGAG
	TMEM27	chrX:15646143	15646135-15646211	TCTTCAGCGTCATCCACTTCAG	CATCCTCTGTCATGAAGGCATC
	TMEM27	chrX:15646143	15646105-15646178	CCATTTTCAATTGTGATCATGTTTT	CAACAGCCCTTCAGAGAGGGGT
	TMEM27	chrX:15646143	15646078-15646151	TTCATGTCCAGGGGATCAGAGG	ACAAATGTTTAATTTCTTGAGGAAG
	SCML1	chrX:17768050	17768045-17768118	TACAGCCCCACTTTACCAGTGT	ATGGATATAAAAAGCATTCTTACCG
	SCML1	chrX:17768050	17768012-17768088	GTTTACGAGACATTCTCCTACC	ATGCTGTGTTTGTGTGATTTCA
	SCML1	chrX:17768050	17767985-17768056	AGCTTAAACTCCAGAAAATGAAGA	TTTATTTACTTTTTTACTCACTGTT
	RAI2	chrX:17818592	17818584-17818660	ATTTCCCATGGACTCTTCCCCT	AGCCGTTGTTTTTTGATTGGGA
	RAI2	chrX:17818592	17818557-17818630	GTTTTTGATGGGTTTCCTAAGG	GTTATTTACTTTCTTGGAAAAAAGG
	RAI2	chrX:17818592	17818527-17818598	TGGGAGTTCACTTTCTTTAACTTT	ATATTATAATCATACAAATTTTAAA
	CNKSR2	chrX:21450741	21450736-21450809	AACAGGAAGGAGAAGGAGTGGC	CTCTTTTTTATAATTCAGAATTATG
	CNKSR2	chrX:21450741	21450706-21450779	TGCATCTGCCAAAAATCTGCAG	TGAATAAAACTGACTTTAAATATAT
	CNKSR2	chrX:21450741	21450676-21450746	AGAAAATCTAAAAACCCTTTCTCAC	AATAAAGTATTCAGTAAATATTTTC
	CXorf58	chrX:23957383	23957375-23957450	GTGTCAGCTGGAAAAAGAAAAAA	TGCCTAGGAACCAAAAACGGGC
	CXorf58	chrX:23957383	23957348-23957418	GACATTGTGAAAACTAAGGAATCTA	TATAACACTTCCTACTTTTATTGAT
	CXorf58	chrX:23957383	23957318-23957389	GGATAACTATCATCTCCACTCCAT	ATTAAAATATAAAGTAGTAAAAACC
	EIF2S3	chrX:24073777	24073769-24073844	ACCTCACTTTTTGTGTGATTACT	CGCCACTTTCACACGAAGTTAT
	EIF2S3	chrX:24073777	24073741-24073815	CTAACCTTGGTCTCCAACAATT	ATATTTCATTGCAGGATGTTACCA
	EIF2S3	chrX:24073777	24073709-24073782	ACAATTAACATAGGTAAGAGTAACT	TCATTTGTTTTACGTGCAGTGT
	ZFX	chrX:24190873	24190865-24190941	TTCCCATCTACCAGATTTGGAG	ATGAGAATTAAAGGCCATGGAT
	ZFX	chrX:24190873	24190836-24190909	TGCAACAGGTATAACTACTTGAAT	CTTTTTTCCCTGATTTAGGAGCT
	ZFX	chrX:24190873	24190808-24190881	TACAACAAGAGCCAAACTCATT	TGATATGAAAAAACTAATGGCTTTG
	BCOR	chrX:39911528	39911520-39911596	CGGGAGGACATTTTCAATTTCT	TGGAGCAAGAGAACAAGAGACT
	BCOR	chrX:39911528	39911490-39911566	TCCACGTTTGGAAAATTGCAGC	TACTTTCAGGGTTGAAGGCTTC
	BCOR	chrX:39911528	39911460-39911536	TAAAATTCTGCCTCTGCAATGG	TCGTGAATTCCACCAGATCTAA
	MED14	chrX:40552143	40552135-40552211	TCCGTACATCATCAAGTAAGGC	AGTTGTGTGGGTTTATTGGGAA
	MED14	chrX:40552143	40552108-40552178	ACTTAGAGAAATAAGAAGTGTCAGA	TTCACAGACATAAAGTAGTACTTGT
	MED14	chrX:40552143	40552075-40552149	ACAACCTAAAAATCCCAAAAAGAA	ATTGCAGGGCTGTCTTCACGAT
	NYX	chrX:41333673	41333665-41333741	TGGCTGAGGGACTGGATGGAGG	GCCTCACCGTGCTCGCCTGGGT
	NYX	chrX:41333673	41333635-41333711	AACCCGTGGTGCTGCGACTGCC	GTCTCCTCGCGCTGCACCTCAA
	NYX	chrX:41333673	41333605-41333681	TTCTTCCTGGGCCGCCTCTTCC	TGGAGGAGGGCGCCTTCCAGAA
	ITPKB	chr1:226923821	226923813-226923889	CAGGGCCTACGGAGGCCAGGGC	GCTGCCCCCAAGCAAGCCCAGC
	ITPKB	chr1:226923821	226923783-226923859	CGCCCACGGGGGCCCCACTTCG	CACATTCCCGGTCCCCGGCTGT
	ITPKB	chr1:226923821	226923753-226923829	CCACTCTGTCGGAGAGCTGCCA	CAGCATTCTGCCAGAAGGAATT
	PHF16	chrX:46887354	46887346-46887422	TCTGTGATGTGTGCCGGTCTCC	AAAGACAGTAGAAGTCCTGGAA
	PHF16	chrX:46887354	46887316-46887392	GGCTAGGCATAGAGTATGATGA	TTGTGGGCCAGTTGATGAGAAT
	PHF16	chrX:46887354	46887289-46887359	AAAATATGAACCATGCTATTGAGAC	GTTGATTGATTGTTTGTATTTCTGT
	ZNF81	chrX:47775997	47775989-47776065	AAGGCTGACAAAAGTCAGGTCT	CGACTGTGGAAAGGGGTTCACC
	ZNF81	chrX:47775997	47775962-47776032	AGTAATCCTGTTTCTTGAAAATGAG	TCATACTGGAGATAAACCGTATAAA
	ZNF81	chrX:47775997	47775932-47776003	CAGTATGCATCGCAATATTCATAC	TAGGTCAAATTTCAATAAACATCAG
	GAGE12J	chrX:49179739	49179731-49179807	TGTGATAGCGTTGTTGCATTAG	GACCAAGACCCTATGTACAGCC
	GAGE12J	chrX:49179739	49179701-49179774	ATTCGATGTTTTCTATTAGTAGAAA	GGCGAGGAAGATCGACCTATTA
	GAGE12J	chrX:49179739	49179671-49179747	CCTATGCGGGTGAGTGCTTGAA	GTTGTCTGTTTTCAGTGTGAAA
	SMC1A	chrX:53409261	53409253-53409329	TCTGTATCTGAGACTGGATGGA	TCCCAGGAGCCACACAGTTGTA
	SMC1A	chrX:53409261	53409223-53409299	AATGCCTAGGGGAAGGCAGATG	CTGACAAGTTGTCCATAGGCCG
	SMC1A	chrX:53409261	53409193-53409269	TAGGGCTCTTCAGGGTTCTCAG	GGGCCAGAGCTGCCACTGTCTT
	HUWE1	chrX:53596718	53596710-53596786	CCTGAAAAGTCATGAATCACGA	TGCGAGGAACAGGCGGGCCAAG
	HUWE1	chrX:53596718	53596680-53596756	GGTCCAGAACAAAAGCTAGCAC	ATCTGTGCCACTCCCTGCAGCA
	HUWE1	chrX:53596718	53596650-53596726	CTTCTGCATTCTGGGTATGTGG	TTTTACTTCATTCACTAGGGCC
	FGD1	chrX:54497824	54497816-54497892	ACCAGGATCCGGTTTCCCTGGT	TAGGGGTTTCAGTCGGGGGACC
	FGD1	chrX:54497824	54497786-54497862	CTTTGGCCAGGGTCAAGGGACA	GTGCCCGCTTCAGTGGTGAAGG
	FGD1	chrX:54497824	54497756-54497832	CGCTGGGGACCTTCTGGATGAG	AGGACCACTTACCCTGTGGCTT
	MAGED2	chrX:54841820	54841812-54841888	AGGCGGGAGCAGAAGCTAAAGC	TAGAGCTCGAATGGGCATTGGG
	MAGED2	chrX:54841820	54841782-54841858	ATATCGGACCCTGGGCCAAAGC	TGCAGCTGAAGCCAAGGCTAGG
	MAGED2	chrX:54841820	54841752-54841828	CTGCCGGGCCCTGCAACTGGGA	GGAAGCGGATTTGAAGGCTGCA
	FAM104B	chrX:55172645	55172637-55172713	TGCTGCTCCTTTCATTATCACT	CTCATGCAAGAACTGGGGAAAG
	FAM104B	chrX:55172645	55172607-55172683	CACTTGCTCTCTCTGGGATATT	GGAGTAAAGACCTTGGCATGGT
	FAM104B	chrX:55172645	55172577-55172652	GTAACAATCTGGTTTAAGTTGCC	GTGAGCCTCCTTCAAGGTCTGG
	ZXDB	chrX:57618849	57618841-57618917	GCCTGTCCGCGGTTCCCACTCC	AGGGCCTGTGTTGAGGGAGGAG
	ZXDB	chrX:57618849	57618811-57618887	CCGCGGGGCCCACTGCGCTAGG	CGTGGAGACCGCGGGCTCCGGT
	ZXDB	chrX:57618849	57618781-57618857	GGCTCCAGGGGGGCGAGAGCGG	CCTGGTGCTGCTTGACCCGGTG
	RAB41	chrX:69502089	69502081-69502155	GCAAATCTAAACTCTTATTCCTGG	CTGAAGCGATGTCTGCCTTTGG
	RAB41	chrX:69502089	69502051-69502127	GCCGAAAGAACGGAATACCAGT	GCGTTGGAAGCCATTTTGGCTG
	RAB41	chrX:69502089	69502021-69502097	ATGGAGGCCGGAGGCTTTGGTC	CATGGCGTGAAGTCCGGCGGCT
	TTC13	chr1:231075190	231075185-231075255	AGTGGGGGGAAAAATAAAATAGTAT	AACCTTTGTATAGCATAGCTATAGG
	TTC13	chr1:231075190	231075152-231075228	GCTGTTGCATAGTCCTACAAAA	CCTTCAGAAGTCCTCTGTGAAA
	TTC13	chr1:231075190	231075123-231075198	AGTTCTAAGGACTGCTGAAAGT	CATATGGTACACATATGCACAAC
	NHSL2	chrX:71358457	71358449-71358525	CCCCAGTTCTTGCAATGGACCT	GTACTGAGAACTCCTTCCAGTG
	NHSL2	chrX:71358457	71358419-71358495	CATGGAGAGCATGGGAATGGTG	GATGCTCGGTTCCCAAGTCTCA
	NHSL2	chrX:71358457	71358389-71358465	CCAGGCACGGAGTGGCCCAAAC	GGGGTTCATGGAAGAGTTGCAG
	POF1B	chrX:84561336	84561328-84561401	TTTATTGATTCATTCAATTGAATCA	CTGGCATTTTGAACTTGAGTCT
	POF1B	chrX:84561336	84561299-84561374	TTTTGTTTTTGGTGAGGGAGTG	TCGAAGAGAGAGATTGTTTTCTT
	POF1B	chrX:84561336	84561271-84561341	GTAAAGAAGACACAAGTACATAAGA	TAGTCTGTATTCCATGTCTGATAGT
	KLHL4	chrX:86921517	86921509-86921585	AGTAGGACAAAGGGAGAAAGAA	ACATTGGAAGAGCTGGTGCATG
	KLHL4	chrX:86921517	86921482-86921552	AATGGAATGAAACTAGATAATTTCA	CTTATTTTGTGTTTTAGGAAGTTCC
	KLHL4	chrX:86921517	86921449-86921523	AGCTACCCTAAAGCTATCTATCTT	TGAAATCAGAGTTCCAACAGTG
	TCEAL6	chrX:101395783	101395775-101395851	TCCTGAGCCCTTGACACATCTC	ACTCCCCTGACACCCCGTTGTC
	TCEAL6	chrX:101395783	101395745-101395821	CCACCCATTTTCTGTTTTTTCC	AAGCCTCTTTGGCCCCTACCTC
	TCEAL6	chrX:101395783	101395715-101395791	TCCTGTACATCTCTTTGCATCC	CAAAGGCATTAAAGGTATGGGA
	IL1RAPL2	chrX:104984624	104984616-104984689	TATTTTTATAACTATAACTATGGTT	CAGTTGTGGAAGCTGACCTGGC
	IL1RAPL2	chrX:104984624	104984586-104984662	AGTGTTTTGCTGCGTAAAAAGG	AAGAAGTTGAATTGGCACTCAT
	IL1RAPL2	chrX:104984624	104984556-104984632	GTTGAAAACCGAAATGGACGGA	TCAGGCTTCTCAAAGAGCATCT
	RBM41	chrX:106359201	106359193-106359266	TCTTTCTTAGACATACATCTGCAAA	GGTCCTTCTCATGCAGTGTCTG
	RBM41	chrX:106359201	106359163-106359239	TTGTACATAGTACCAGGAGCAA	GCCCTAATTCCCTGAGAGAAGC
	RBM41	chrX:106359201	106359134-106359209	ATAGTCCCAGCTGCTTCCTTCC	TCTTCCAGATCAAGATTTCTGTT
	CXorf41	chrX:106482235	106482227-106482300	TTTTTAAAATGTACAGTTATTTTGT	GAAACAATCCTTGACCTTCGTA
	CXorf41	chrX:106482235	106482200-106482270	TAATATTAAAGAGTCTTCAGTCAAT	AACCCTTCTGATATTCAAATTGATA
	CXorf41	chrX:106482235	106482169-106482240	AGTAAAACTTAGAACTGGAATAGTG	TTTCAGGCTAAAATTAAATTGCCA
	TEX13B	chrX:107224350	107224342-107224416	GTATGAGTATGTGAATGAGGTAGG	CCAGTTGAAAGGCATCTGAGTT
	TEX13B	chrX:107224350	107224312-107224388	TGGCTGAGAAGGCGGACAAAGG	ATCTGACCACAGGCTAGCATCA
	TEX13B	chrX:107224350	107224282-107224358	CCTTTGCTGGTGAAGGGGGTAT	CTCTTGAGGGTCTATTCCCTGG
	COL4A5	chrX:107938522	107938514-107938590	ATGGGAGGGGTACCTGTAACTA	ATAGCATACAAGTGCAGGGGCA
	COL4A5	chrX:107938522	107938484-107938560	AGTTTCGTTCAGCTCCCTTCAT	GGTATTGCGGCACATTTTTCCT
	COL4A5	chrX:107938522	107938457-107938530	CCCTAGCCTCCCCTGGTTCCTG	TGGATATTCACTAAGCTATTATGGC
	GUCY2F	chrX:108619141	108619133-108619209	ACTTGCCTGCAGGGCAGGGGAG	CCTCCTGGCCATTACCTTATGG
	GUCY2F	chrX:108619141	108619103-108619179	GCAATCTCCACTGGTTGCAGGC	AAAATTTGGCAAGCTGCTGTGC
	GUCY2F	chrX:108619141	108619073-108619149	TGCCTTTCTGCTTTTCTTCTTT	GCACGCATGCCAAAGGAAGCCC
	LYST	chr1:235969861	235969853-235969929	CTGAGGCATCTTTCTGTTGCTC	AGGAGAATCTGAATAAGCTTGC
	LYST	chr1:235969861	235969823-235969898	TGTTCAATGTCTATCCCATCAAT	GAGGCCAGCATAAAATTTGCTG
	LYST	chr1:235969861	235969793-235969869	TACCCACATGTACAGAGGACAA	AGTCTTCCGTCTCTTTGGATAA
	AMOT	chrX:112066186	112066178-112066254	GGCTGCGATTCTCACTAGGATT	GTCTTGGGGACTCAACACATCA
	AMOT	chrX:112066186	112066148-112066224	TCCCTGTGGCTTGCTGGTGTAT	AGCAGCATGAGCCACAAGCTGT
	AMOT	chrX:112066186	112066118-112066194	TCCCACTGCCACTGGGGAAAGG	CTGGATTTCCTGCCCCTGGGGT
	DOCK11	chrX:117676904	117676896-117676972	AAAGAGGTAAGAGGCTCAAAGG	TCTTTGTGTTCTAGATCTCGGT
	DOCK11	chrX:117676904	117676866-117676942	GCTGAAAAGAGGGCCCAGAGTT	TTTTCAAGCCAGTTCTTACAGC
	DOCK11	chrX:117676904	117676839-117676912	AGAACGGTGCAGTCTACTGTAC	AAACACTTCTTTAAAGAAAAAAACC
	LONRF3	chrX:118143133	118143128-118143198	AGAACTTTCTAAGTATGTATATGCA	AAATACAGCAAAAATGTAATAATGG
	LONRF3	chrX:118143133	118143095-118143170	GAAGGAAGCTTTATGAAGAGGAA	CCTCCCCCCATGTAGTGCTTGG
	LONRF3	chrX:118143133	118143068-118143139	GCTAAATTCCTTCCAGAAGAACTG	CGTATTACCTAATTGCATATTGTCT
	SLC25A5	chrX:118603684	118603679-118603752	TACTTCCCCACCCAGGCTCTTA	ATAAGCAATACAAAGGCATTATAGA
	SLC25A5	chrX:118603684	118603646-118603722	TGGCGCGGTAACCTGGCCAATG	TGCAGCATGCCAGCAAGCAGAT
	SLC25A5	chrX:118603684	118603616-118603692	ATTCCCAAGGAGCAGGGAGTTC	TCCCTGTTGGCTTCCTTCCTGT
	SLC25A5	chrX:118604014	118604006-118604081	CTACTTCGGTATCTATGACACTG	GTGACTGCCTGGTTAAGATCTA
	SLC25A5	chrX:118604014	118603976-118604052	GTGCAGGGTATTATCATCTACC	CTGGAGCTGAAAGGGAATTCCG
	SLC25A5	chrX:118604014	118603946-118604022	AAGGGCCTGTACCAAGGCTTTA	GTACCCGTCTAGCAGCTGATGT
	SLC25A5	chrX:118604428	118604420-118604496	AGATAAAGTTGTAGTCGTGGGG	CTGCTGTTGCCGGGTTGACTTC
	SLC25A5	chrX:118604428	118604390-118604466	CGCAAAGGAAGTAAGTTCCACT	TCATCAGCTGGATGATCGCACA
	SLC25A5	chrX:118604428	118604360-118604436	GTTCGCCGCCGCATGATGATGC	TGCTTCCGGATCCCAAGAACAC
	UTP14A	chrX:129059136	129059128-129059204	GAAAGTGTCGTTCTTGCGCAAG	AGAACCTCCTAACCACACAATC
	UTP14A	chrX:129059136	129059100-129059174	AGCAGAGCCAGGGTGGTGGGCC	AGAAAAAGAAGGAGCAAATGATCG
	UTP14A	chrX:129059136	129059068-129059144	TTGGCAGTTCCCACAATAGAGG	CAAATAATCGCCCTGATGCCCC
	BCORL1	chrX:129149380	129149372-129149447	CCCTGTTACAAAGAACAAAACTT	AGTTTTCTGGTGTGCCATCTCT
	BCORL1	chrX:129149380	129149342-129149418	CCTGGGGGCTCCTTCGTTCCAG	CGCCCATCAGGCCCACCAGCGT
	BCORL1	chrX:129149380	129149312-129149388	GTGCACGGACTTCCTGAGGGGC	GTGCCGGGCAGCTGACCCCCAG
	TFDP3	chrX:132351328	132351320-132351396	CCACATCAGCACTTCTGTGTCA	GTCACGTACGGCTCCAGAGCCT
	TFDP3	chrX:132351328	132351290-132351366	CCCGGACTCTAGCCCAAAAGTC	ACACCTCCAAAAGTTCCCTGAG
	TFDP3	chrX:132351328	132351260-132351336	GGCCATTTTAAGGTCTTCGGCA	CCATTAGACCTGGAACCTGCCG
	RBMX	chrX:135957700	135957692-135957765	TTTAAACATAGCCAGAGAAAAAAGT	AACATCTCTACGAGAGGGCAGC
	RBMX	chrX:135957700	135957662-135957735	ATACAGGAGCTTAAGGAAAAATATC	AGAATACCCATCATCTCTTGGG
	RBMX	chrX:135957700	135957632-135957707	GGACCTCCATAACTATCTCTTCC	AGCTGCACTTTTCTATTACCTG
	LOC440563	chr1:13183176	13183168-13183243	TTGCTCTGTTCCTTTTCAATTTT	CCCCTCAGACTCCATCTTTACA
	LOC440563	chr1:13183176	13183138-13183212	TGACTTAGCATTTTTCACCTCTAC	GTCCCCCTCCTCAGCAGAGTCT
	LOC440563	chr1:13183176	13183111-13183184	TCATGGAGCTACTGCTCTGCTC	CTGATCTTCATTATCATCATCATCC
	RYR2	chr1:237955442	237955434-237955508	AGTTCACTATGTACTAGAGGAGAG	TTCTTCTGTGGTTGAAGGAAAG
	RYR2	chr1:237955442	237955407-237955480	TGGACAGCAGCTCCCATAGAAT	TACTTTAAATGCTTTGAATCAGGTC
	RYR2	chr1:237955442	237955374-237955450	GTTCAAGTGAAAATGCCAAAGT	AATGGTATCTTAGATGCAGCAA
	RBMX	chrX:135960119	135960111-135960187	CACTTTCAAATGATGGTTTGGT	TGAGGGAGGTCCCCTGGTTCCT
	RBMX	chrX:135960119	135960081-135960157	TTCTTGGAGGTGGAGGCGGTCC	ACGCAAGTTATTACCCATGTGT
	RBMX	chrX:135960119	135960052-135960127	CACCTCTAAGACCTCTTGGAGG	TCCCTAACTTATACACCAAACCC
	FMR1	chrX:147014020	147014012-147014085	ATACCTGCACATTTCATATTTATGG	AGAAGATCTGATGGGTCTAGCT
	FMR1	chrX:147014020	147013985-147014058	GGGTCACTGCTATTGATCTAGA	CTCGAGATTTCATGAACAGTTTATC
	FMR1	chrX:147014020	147013953-147014026	TGCTAATATTCAGCAAGCTAGAAA	CATTTCTCTTCAGAGTTCAAGGC
	GPR50	chrX:150349560	150349552-150349628	CTACCAGCCACCCTAAGCCCAC	CAGTGCTGCCACCAGCCACCCT
	GPR50	chrX:150349560	150349522-150349598	CCACCACTGCTGACTATCCCAA	CTCTGCTGGCAGCCACTCCAAG
	GPR50	chrX:150349560	150349492-150349568	ACATCAAGCCAGCTACCAGCCA	CAACCCCAAGCCCATCACTGGC
	MAGEA10	chrX:151303722	151303714-151303790	GGAAGGGAAGCAACGACCGAGG	TCTCACTTCTGGGTAAAGACTC
	MAGEA10	chrX:151303722	151303684-151303760	CTGCTGGAGCCCTCATCAGATT	ACTGCACCAAATCAGTCACCTT
	MAGEA10	chrX:151303722	151303655-151303730	TGTAGGGTGCTTGGACTCTCCT	GCTCCTTCATTTGATACTTGAAG
	MECP2	chrX:153296461	153296453-153296529	CGTTTGATCACCATGACCTGGG	CCTCGGCGGCAGCGGCTGCCAC
	MECP2	chrX:153296461	153296423-153296499	TCGGCCTCAGCTTTTCGCTTCC	TAGAAGACTCCTTCACGGCTTT
	MECP2	chrX:153296461	153296393-153296469	CGGCCCCGTTTCTTGGGAATGG	TGGGGAGTACGGTCTCCTGCAC
	TKTL1	chrX:153553768	153553760-153553836	ACCAGCTATCTTCAGAGTTGAG	CAAGAACGCTTTGAGATCGGAC
	TKTL1	chrX:153553768	153553732-153553804	TCTCCTGTAAAAAGAACACTTCTG	CGACCAGAAACTATGGTTATTTAC
	TKTL1	chrX:153553768	153553700-153553776	TTACGCGCTCCTGCGTTATTCA	CCCTAGGGGATGTGCTTCATTC
	F8	chrX:154158100	154158092-154158168	AAGCCTTCCAAGTTTTCTTCCT	TCTTACTACGTTGCGTGACAAA
	F8	chrX:154158100	154158062-154158136	ATTTCTCTACAATTTGCTTGGTTT	CTAGTGGGAGTCTGAATTGTTT
	F8	chrX:154158100	154158035-154158108	TTAGGAGATATCCTTGTGGTGC	CAATTATCCTTTTTTCAAGTTCTGT
	LOC440563	chr1:13183109	13183101-13183177	TCTTTCTTCATGGAGCTACTGC	TGTCCCCCTGATCTTCATTATC
	LOC440563	chr1:13183109	13183074-13183147	CCCTCAGACTCCATCTTTACAT	TTTCATTATTCTTGATCAAATGAAG
	LOC440563	chr1:13183109	13183041-13183117	TCCCCCTCCTCAGCAGAGTCTT	CTCTGTTATCCTCTCCTTCCTC
	NBPF1	chr1:16902784	16902776-16902852	ATCCGGAGTGAGGAGGGCCTGG	ACCTTACCTGGGCTGAGCTTTT
	NBPF1	chr1:16902784	16902746-16902822	GAGGTCCTGCCCCTGGGACTTG	TGGGGTTTTGGGTCATCAGGGC
	NBPF1	chr1:16902784	16902716-16902792	CAGTCTACACCCCTCAGCCAGC	AGTATGGAGGTCTGGAGTCTCT
	NBPF1	chr1:16909134	16909126-16909202	CTTAACTGGGTCAGCTCTCGTT	CCTGCCCCTGGGACTTGTCTGG
	NBPF1	chr1:16909134	16909096-16909172	GAGGCATCTCTCCCTTCCCGTA	TACACCCCTCAGCCAGCTGTTC
	NBPF1	chr1:16909134	16909066-16909142	AGGGCCTGGAGATGCTGATTCA	TGAGCTTCTGGAAAAGTTGCTG
	FMN2	chr1:240370627	240370619-240370695	CCTTGCACAGAGTCCTCCAGCT	CGCCCCATTCTATTTCTACCGA
	FMN2	chr1:240370627	240370589-240370665	AGCTGTAACATCCCATCTCCAC	CTGCTGGGCAAGGACAGCCTGG
	FMN2	chr1:240370627	240370559-240370635	GAACACTCTGTTTCCTCTGCCT	AGCCTCCACCACCTCCATCCCT
	NBPF1	chr1:16915466	16915458-16915532	GAGAGTGAACCAGGACTTTATATT	CCGGAGTGAGGAGGGCCTGGAG
	NBPF1	chr1:16915466	16915428-16915504	TCCCTTAACTGGGTCAGCTCTC	GGTCCTGCCCCTGGGACTTGTC
	NBPF1	chr1:16915466	16915398-16915474	CGGGAGGCATCTCTCCCTTCCC	GTCTACACCCCTCAGCCAGCTG
	MSTP9	chr1:17083872	17083864-17083937	CCTGCTTCATGATAAAATAGTTCAT	CCCAGCAGTTGTGGGTAAAGCA
	MSTP9	chr1:17083872	17083834-17083910	AGGGCCCCGGGCCACAGCAATG	CTCGGTTGGGGATTCTAATTCC
	MSTP9	chr1:17083872	17083804-17083880	TAGTCACCCTGGCAGGTAGGAG	AGACGGCTGGCCAGCGCGACCT
	OXCT2	chr1:40235448	40235440-40235516	CCTTCTCGGTGATGATGCGGTC	AAAGGCACACCCCGTGCTCTTT
	OXCT2	chr1:40235448	40235410-40235486	GCTCTTTCTTCCTGTGCACGTC	CTGCATGGGCCTGAGGTTCGGG
	OXCT2	chr1:40235448	40235380-40235456	TCAGGCCCTCCCAGAGCTCCCT	CAGATCCAGGTCCCGTCAGGGT
	NBPF10	chr1:145296448	145296440-145296516	CAGCTGGCTGAGGGGTGTAGAC	GGGAAGGGAGAGATGCCTCCCG
	NBPF10	chr1:145296448	145296410-145296486	GACAAGTCCCAGGGGCAGGACC	GAGAGCTGACCCAGCTAAGGGA
	NBPF10	chr1:145296448	145296383-145296456	CTCCAGGCCCTCCTCACTCCGG	AATATAAAGTCCTAGTTCACTCTCA
	NBPF10	chr1:145299894	145299887-145299959	ATCATGAAAGTGATGAATGATATCC	AGTTCAGAAACCTCAAAGAGAAA
	NBPF10	chr1:145299894	145299856-145299929	AAGAAATACAGTAAGATCTATAGGC	TGCGCCCCCAGCTGGCAGAGAA
	NBPF10	chr1:145299894	145299829-145299902	CTGTCCGGCTTCCTGGCCAACC	AGATGAACATTCTAGAAATCAATGA
	NBPF14	chr1:148004649	148004641-148004715	CGGAGTCGAATAACATATATCCAG	GTCCACGTAAAGGGCGAAGCTG
	NBPF14	chr1:148004649	148004611-148004685	GAATGAGTCAGGTAGTTCAAAGTA	ACTTGTCACCGTCAAAGTAAAA
	NBPF14	chr1:148004649	148004581-148004654	CAAATGAGTAAAACACACTTCTGTA	TATGACTCCCATCTGGAACACC
	NBPF14	chr1:148004708	148004700-148004776	AGCATGCTGTTGAGCCTGCAAA	AGTGCTGGAATGAGTCAGGTAG
	NBPF14	chr1:148004708	148004672-148004746	TGCAAGACTTCAGGCTCTTCCA	CTTCCTCAAATGAGTAAAACACAC
	NBPF14	chr1:148004708	148004640-148004715	CGGAGTCGAATAACATATATCCA	TGTCCACGTAAAGGGCGAAGCT
	OR2T8	chr1:248084440	248084432-248084508	CTTTCCCTCATGGACGTGATGC	GTATCGTTTTGACCTCCCTGTT
	OR2T8	chr1:248084440	248084402-248084478	CACACGCCCATGTACTTCCTCC	CCCACCAAGTCCTCTTCATGAT
	OR2T8	chr1:248084440	248084372-248084448	ATTCTCCTGATTCACTGGGACC	TTCTCCTAGGACTCTTTAACCA
	OR2T33	chr1:248436456	248436448-248436524	ACATGGCGTTTTCGAAGACTGA	TTCTGTAGAGCGCATGTGCAGA
	OR2T33	chr1:248436456	248436418-248436494	GGACCAGGAGCATTAACACACA	AGAGCAGGTGGCAAAGGCCTTC
	OR2T33	chr1:248436456	248436388-248436464	GACCATAGGAGGACAGGATGAG	ATAAAAGAGTCCCACCACAGCC
	OR2T33	chr1:248436527	248436519-248436595	TGATCGATCTCGTGTGCACCAC	CCAGGAGCATTAACACACAGCA
	OR2T33	chr1:248436527	248436489-248436565	CGCACCAGCACGGGGGTCTCGC	CATAGGAGGACAGGATGAGGGA
	OR2T33	chr1:248436527	248436459-248436535	TCGAAGACTGAAGTGTCAGCAC	GCATGTGCAGAACAGCAGCGAG
	EXO1	chr1:242020734	242020726-242020799	TACTATATATTACTTTTCTATGTAG	TGGCCTATCTTAACAAAGCGGG
	EXO1	chr1:242020734	242020696-242020772	GGCTGTAAAAAGGTACTCACCT	TCGTGGCTCCCTATGAAGCTGA
	EXO1	chr1:242020734	242020666-242020742	ATTACAGAGGACTCGGATCTCC	AGGCTGCCCGGTCTCAGGGGGT
	ANKRD30A	chr10:37433929	37433924-37433994	TTATTGATGTTATTCTCTAAAAATA	TATCTGTGATTAACTTTTTATAGAT
	ANKRD30A	chr10:37433929	37433894-37433965	ATATTCTTGTGATTCTCGGGTATT	AATTTATAATAAGAAATGTTATCAT
	ANKRD30A	chr10:37433929	37433864-37433937	CAGAATCCAAACAAGAGGAAGA	GAATGAAAATAGATTTGTATATGTT
	AGAP5	chr10:75434613	75434605-75434681	GGGGCCAGAAAGAGCTTCTCCT	GGGAGCCATGTGCCAGCAGCAG
	AGAP5	chr10:75434613	75434575-75434651	TGGCCCAGGGACAGCTCAGTGC	CCTCCCCACAGGTCTCGTTCAC
	AGAP5	chr10:75434613	75434545-75434621	TCCTCATCAGCGGTGGCCCGCA	AGGCCAGATGGAGCGCCGTGCA
	CTBP2	chr10:126678092	126678084-126678160	GTGCCACTGTCGGGAGGTTGTG	GTGATTACCTTCTGGCATTCTC
	CTBP2	chr10:126678092	126678054-126678130	GCTGGTTGGGAGAGGGCGCTTG	TCACTGTCTCTTGGTCCCAAGT
	CTBP2	chr10:126678092	126678027-126678100	GGTGCTCTCGATTGTCCCCGTG	CGATTCTTTTTCTCTTAGTTCATCT
	CTBP2	chr10:126678128	126678120-126678196	CTCCAGGGATGATCCCTTCCAT	GGGGTGCTCTCGATTGTCCCCG
	CTBP2	chr10:126678128	126678090-126678166	CTGTCGGGAGGTTGTGAGTCAC	ACCTTCTGGCATTCTCTGCTAT
	CTBP2	chr10:126678128	126678060-126678136	TGGGAGAGGGCGCTTGGGAAGG	TCTCTTGGTCCCAAGTGTATCT
	CTBP2	chr10:126678177	126678169-126678245	ACCCACGATGCCTGGCGGATAT	GCTTGGGAAGGATGTGCCACTG
	CTBP2	chr10:126678177	126678139-126678215	CATGGCTGCAGGAAGTCCTCCT	CCGTGTTTTGTGGGCTGGTTGG
	CTBP2	chr10:126678177	126678109-126678185	CACTGGGATGCCTCCAGGGATG	TATTGCTCGTTGGGGTGCTCTC
	MUC6	chr11:1018293	1018285-1018361	GGCGCTGAGTGGTTGGAGGCAG	GGGCTTGGCTGGTCCCACTGGT
	MUC6	chr11:1018293	1018255-1018331	AGCGTTGTTGGTGGAGGAATGG	TAGGTGTTTTGTTTGTGCTGAA
	MUC6	chr11:1018293	1018225-1018301	GGGGCTGTGTGGGTGGACCCTG	GTGTGGAGGAAGTGTGTGAATG
	MUC6	chr11:1018393	1018385-1018461	CGTGAGTGGGAAGTGTGGTCTC	CGCTGAGTGGTTGGAGGCAGAT
	MUC6	chr11:1018393	1018355-1018431	GAGTCACCAAGGAGGTGGAGAA	CGTTGTTGGTGGAGGAATGGTA
	MUC6	chr11:1018393	1018325-1018401	GGGTAGGGGTGATGACTGTGTG	GGCTGTGTGGGTGGACCCTGTG
	MUC5AC	chr11:1258192	1258184-1258260	GGAAGCTCTCCCCCTCCTGCCC	CTGCGGCCTGTGCGGGAACTTC
	MUC5AC	chr11:1258192	1258154-1258230	TGGGGGACGCACTGGAGTTTGG	CACTCTCTCGCTGCCTCTGCAG
	MUC5AC	chr11:1258192	1258124-1258200	ATGACTTTGCCACGCGTAGCCG	CGGGTGCCTGTGGCCCCAGCTC
	OR52D1	chr11:5510428	5510420-5510496	TGCCCGACTGGCCTGTGCCAAC	AGTGTGGCTATTGTCTCCCCCT
	OR52D1	chr11:5510428	5510390-5510466	GACACACACATACTGTGAGCAT	GGCAGAATTGGCTTTGTTGGGC
	OR52D1	chr11:5510428	5510360-5510436	GCGACTCCCCTACTGTGGTCAC	TACACAACCATTCTCAACCATG
	OR4C3	chr11:48346661	48346653-48346729	CTGGCTTCCCCTGTGTATTTTT	AGGTACAGAGAGTTCTCTTTGT
	OR4C3	chr11:48346661	48346623-48346699	ATTGTGGTCACTATCACCTCCA	TTTTCATGCTGGGGCTCTCACA
	OR4C3	chr11:48346661	48346596-48346669	TATGTGGTCACGGTTTGTGGCA	CTATGGACATACCACAAAATATCAC
	PLD5	chr1:242271062	242271054-242271130	GCCAGTAAGTCCTGCAGAAATC	AAACGTAAGGGGATCAGTTTCC
	PLD5	chr1:242271062	242271024-242271097	CTAATGCTTCTCTTATTTTTGCATC	GCAAATCGCTTTAAGAGATGAA
	PLD5	chr1:242271062	242270994-242271070	GGAGTCGAACTCTAACGCTTCG	AACTTTCAAACTGCAGTTGGCT
	LOC645332	chr11:67560715	67560707-67560783	GTTTCAGGATGGCAGTGTTTGG	GCCATCTCCAAGTGCTCTTCGT
	LOC645332	chr11:67560715	67560677-67560753	CCCAGCCCGGCCTGGAAACAGA	TGTGAGTCCTACAGTGTGAGGT
	LOC645332	chr11:67560715	67560647-67560723	GTCATGACGAGGTTCCACTTCC	CTTGATTCTCACAATCCCGTTG
	FAM86C	chr11:71507126	71507118-71507194	TGTTCACCACCGAGCTATGTGA	GGTCGGGGTCCTGCGGAGGCTG
	FAM86C	chr11:71507126	71507088-71507164	TTACCGTCTGCAACCCAGAGAT	GCTGTATTGCCCAGAAGCCATC
	FAM86C	chr11:71507126	71507058-71507134	ACCAGCGGGCTCCTCAATTCTA	TCAGTAACCTGAAGCTTTCACC
	TAS2R19	chr12:11174286	11174278-11174354	AGGATACATGATTGCAACAGTT	TTCTCTTCTTTCACTCAGCGTG
	TAS2R19	chr12:11174286	11174248-11174323	TTCCCATAATCAGGATGAATGAG	CTCCCCTTGTGAATCTATGGAG
	TAS2R19	chr12:11174286	11174219-11174293	CTGAAAGAAAGGTCTGTTTTAGC	AGTTTGTTTTCTGCTAGAAGACC
	TAS2R19	chr12:11174390	11174382-11174458	ATAACATGAGGAAGGAGGTCAC	CATGATTGCAACAGTTTGGCAA
	TAS2R19	chr12:11174390	11174353-11174425	TTGATGTGATTATACACAGAAAGTA	AATCAGGATGAATGAGTGGAATG
	TAS2R19	chr12:11174390	11174323-11174398	TGCTCTGCTGTGTCCTAAGATT	AAAGGTCTGTTTTAGCTTCCTAC
	TAS2R19	chr12:11174476	11174470-11174542	GCATCTTCTTGAGATGTTTACAAA	AGTAAATGGCAAATAACATGAGGA
	TAS2R19	chr12:11174476	11174441-11174514	GGATCTTGAGATCCTTTGCTAT	GATTCCAAGTTGATGTGATTATACA
	TAS2R19	chr12:11174476	11174408-11174484	TGCAAAGCTTTTATATGGACCT	GGAGTACAAGTTTGCTCTGCTG
	TAS2R19	chr12:11174515	11174508-11174581	GCAGAAAACATATTAGGCTCAGAG	GCAAAGCTTTTATATGGACCTTG
	TAS2R19	chr12:11174515	11174477-11174551	TGAGATGTTTACAAAGAGAACAGA	CAAATAACATGAGGAAGGAGGT
	TAS2R19	chr12:11174515	11174450-11174523	GATCCTTTGCTATGGAGCCGCA	TTGATGTGATTATACACAGAAAGTA
	TAS2R31	chr12:11183066	11183058-11183134	ATAGCTTTGCAGAACATGAAGA	AGTACCTCACTTGCCGCAAAAC
	TAS2R31	chr12:11183066	11183028-11183104	AATGGGTGGATTGAAGGATAGC	ATGGAGATGAAGGCTTCTCTCC
	TAS2R31	chr12:11183066	11182998-11183074	TTTAGCTTCTTGTTTCCCCAAA	GAAGACACACAATGCCCCTCTC
	TAS2R31	chr12:11183142	11183137-11183210	AGTAAACGGCACATAACAAGAG	GATTGAAGGATAGCTGAATCTAATA
	TAS2R31	chr12:11183142	11183104-11183177	CAAAACTCCAAACTGATATCATTAT	CTTGTTTCCCCAAATCAGGATG
	TAS2R31	chr12:11183142	11183075-11183150	TGAAGACAGGTTTGTTTTCCAG	CAAAACTGAAAGAAAAGTCTGCT
	TAS2R31	chr12:11183340	11183334-11183408	CTGAAAGGTACACTGCACTCCT	CTTCTTGAGATGTTTACACAGAGA
	TAS2R31	chr12:11183340	11183303-11183378	CTAAGTTTCCTAGCGTGGTTAC	ATCTTGAGATCCTTTACCATGGA
	TAS2R31	chr12:11183340	11183272-11183348	AAAAACATAGCAGGGTCAGAGT	CAAAGCTTTTATGTGGACCTTG
	TAS2R46	chr12:11213969	11213961-11214037	GCTTCTTGTTTCCCCAAATCAG	ATACACAATGCTGCTCTTGTGA
	TAS2R46	chr12:11213969	11213933-11214007	GCCACAAAACTGAAAGAAAAGT	TCATATAACACGTTTGTTTTCTGC
	TAS2R46	chr12:11213969	11213904-11213977	GCTTCTCTCCTTTCACCCAGTA	CAGAAAACACAGTAAGAAATATAAA
	CEP170	chr1:243329211	243329206-243329279	TTTGCTCTGTGGCTCTCAAGAG	CATCTTGTTTATCTTTCTGGTATAC
	CEP170	chr1:243329211	243329173-243329249	TCTCCTATCTCTGACCTCTGTG	CCCTGTTCATTTTACTCAAGGG
	CEP170	chr1:243329211	243329143-243329219	TCTTTCTCCTGAAGTTCTGTGT	CACCAGTTTTGAGAGTCTCTCC
	TAS2R46	chr12:11214005	11213997-11214073	TTGAAGGATAGCTGAATGCAAT	AGGCTTCTCTCCTTTCACCCAG
	TAS2R46	chr12:11214005	11213967-11214043	TGTTTCCCCAAATCAGGATGAA	AATGCTGCTCTTGTGAATCTAT
	TAS2R46	chr12:11214005	11213937-11214011	CAAAACTGAAAGAAAAGTCTGCTT	AACACGTTTGTTTTCTGCTAGA
	TAS2R46	chr12:11214153	11214145-11214221	GTGGACCTTCATGCTGGGATCT	TTTTCCAGACTCTCAAAACTCC
	TAS2R46	chr12:11214153	11214115-11214191	GAAGGAGGTCACAGTTTGCAAA	ATAGCTTCGCAGAACATGAAGA
	TAS2R46	chr12:11214153	11214085-11214161	GGACAGAAAGTAAATGGCACAT	AATGGGTGGGTTGAAGGATAGC
	TAS2R46	chr12:11214199	11214192-11214265	GCATCTTTTTGAGATGTTTACACA	AGTAAATGGCACATAACAAGAGG
	TAS2R46	chr12:11214199	11214163-11214237	GGATCTTGAGATCCTTTGCCAT	AACTCCAAACTGACATGATTATGG
	TAS2R46	chr12:11214199	11214131-11214207	TGCAAAGCTTTTATGTGGACCT	TGAAGACAGGTTTGTTTTCCAG
	TAS2R46	chr12:11214231	11214223-11214296	GATTAACAGCAGAAAAGATATCAGG	ACAGTTTGCAAAGCTTTTATGT
	TAS2R46	chr12:11214231	11214193-11214266	CATCTTTTTGAGATGTTTACACAGA	TAAATGGCACATAACAAGAGGA
	TAS2R46	chr12:11214231	11214164-11214239	ATCTTGAGATCCTTTGCCATGG	CTCCAAACTGACATGATTATGGA
	TAS2R46	chr12:11214351	11214343-11214416	TTCATATTCTTTTGTCCATATAATC	GTCAGAGTGAAGGGAACTAAGT
	TAS2R46	chr12:11214351	11214315-11214388	TCAGTTTGATCTTCCAAGTCATG	GAACAGATTAACAGCAGAAAAGAT
	TAS2R46	chr12:11214351	11214283-11214357	ACCGTTGTATTTGAAAGGTACATT	AGCTGCATCTTTTTGAGATGTT
	TAS2R46	chr12:11214455	11214450-11214520	CTCTCCTCTTTAAGTGAAGAAAAAT	TTTTGTCCATATAATCTGATTCATG
	TAS2R46	chr12:11214455	11214417-11214491	CAATAGTATCACCAGAACAACACT	GATCTTCCAAGTCATGTTTCCT
	TAS2R46	chr12:11214455	11214388-11214461	AAGATGACAAACCAAAAATAGCAA	ATTTGAAAGGTACATTGCACTCC
	TAS2R46	chr12:11214498	11214490-11214563	AATCTTGAGCAAATAAAATATGCTG	CAAACCAAAAATAGCAAAGGCC
	TAS2R46	chr12:11214498	11214463-11214533	GTGAAGAAAAATAAGGTTGGAGAAA	ATCTGATTCATGTTTATCACAAAAA
	TAS2R46	chr12:11214498	11214433-11214506	AACAACACTCTTAACTCTCCTC	ATGTTTCCTTCATATTCTTTTGTCC
	TAS2R43	chr12:11243913	11243905-11243981	TTCCCCAAATCAGGATGAATGG	GCCCCTCTCGTGAATCTATGGA
	TAS2R43	chr12:11243913	11243875-11243949	AACTGAAAGAAAAGTCTGCTTTAG	CAGTTTGTTTCCTGCTAGAAGA
	TAS2R43	chr12:11243913	11243848-11243921	CTTTCACCCAGTACCTCATTTG	GTAAGAAATATAAAATGTTTCATAC
	TAS2R43	chr12:11244356	11244350-11244424	CCCAACAACATCACCAGAATGA	ATTTGATCTTCCAAGTCATGTTTC
	TAS2R43	chr12:11244356	11244321-11244391	ACAAAAAGATGACAAGCCAAAAATA	TCATATTTGAAAAGTACATTGCACT
	TAS2R43	chr12:11244356	11244288-11244364	GTCCGCACAATCTCATTCATGT	AGGGTACTAAGTTTGCTACCAT
	TAS2R43	chr12:11244390	11244382-11244455	CTCTCCTCTTTAAGTGAAGAAAAAT	TTTTGTCCGCACAATCTCATTC
	TAS2R43	chr12:11244390	11244352-11244428	ACAACATCACCAGAATGACACT	GATCTTCCAAGTCATGTTTCCT
	TAS2R43	chr12:11244390	11244324-11244398	GATGACAAGCCAAAAATAGCAA	ATTTGAAAAGTACATTGCACTCTT
	SDCCAG8	chr1:243493888	243493880-243493956	AGGAAATAACGAAAGAAAGGGA	CCAGTTGAGGAAGGAGCTGGAG
	SDCCAG8	chr1:243493888	243493850-243493926	AAAGGGCCATTGAGAAAGACAT	TCTATCCTGGCAGGCTTTAATC
	SDCCAG8	chr1:243493888	243493821-243493895	CTTGAAAAAGAACTTGCATCTCA	TCCAAATTCTAACCTCCTCTTTC
	TAS2R43	chr12:11244591	11244585-11244659	CAACTCTGGAGACCGCCAGAGC	TGCCCAGATATTATAAGCAGTAGT
	TAS2R43	chr12:11244591	11244553-11244626	AATACCAGTTTAATAATAATACCCA	AGCAAGCCAGTTGCTGAAATGG
	TAS2R43	chr12:11244591	11244526-11244597	ACTATTAAAAGCTGGATTCAACAC	CTTGAGCAAATAAAATATGCTGAGG
	TAS2R30	chr12:11286165	11286157-11286230	GTTTACACAGAGAACAGATTAACAG	CAGAAGAAAGGAGGTCACAGTT
	TAS2R30	chr12:11286165	11286129-11286203	TGCCATGGAGCTGCATCTTCTT	GATCATGGACAGAAAGTAAATGGC
	TAS2R30	chr12:11286165	11286097-11286173	GGACCTTGGTGCTGGGATCTTG	TTCCAGCCTCCCAAAATTACAA
	TAS2R30	chr12:11286221	11286213-11286289	AAGTTTGCTAGCATGGTTAGAG	CTTGAGATCCTTTGCCATGGAG
	TAS2R30	chr12:11286221	11286183-11286259	AAAGATATCAGGGTCAGAGTGA	AAGCTTTTATGTGGACCTTGGT
	TAS2R30	chr12:11286221	11286153-11286226	AGATGTTTACACAGAGAACAGATTA	ATAACAGAAGAAAGGAGGTCAC
	TAS2R30	chr12:11286314	11286306-11286381	CCATACAGTCTCATCCATGTTTA	GTACAAAGTTTGCTAGCATGGT
	TAS2R30	chr12:11286314	11286276-11286351	CCAAGTCACGTTTCCTTCATATT	GCAGAAAAGATATCAGGGTCAG
	TAS2R30	chr12:11286314	11286247-11286322	TGGTACATTGCACTCCTCAATT	TGAGATGTTTACACAGAGAACAG
	GLT8D3	chr12:42499711	42499706-42499776	AATTTCTTTAGTAAAGACCAAATAT	TTTTTCCATAATATGGATGCCTAGC
	GLT8D3	chr12:42499711	42499674-42499749	GCCATTGCAGCAATTTGTGTGG	TCATCAACATAACTCCAGAGTTT
	GLT8D3	chr12:42499711	42499645-42499719	CATCCTATTCGAGGTTCCTCAT	TGAAATACTTCCTTCTCATTCGAG
	GLT8D3	chr12:42499763	42499755-42499831	TGTCGACATACAATAGTGAGTC	TTCCTCATGTTCTGGTGCCATT
	GLT8D3	chr12:42499763	42499725-42499800	TCATCAACTGGTCGTAAAAAAAG	AGCAAAGCGATTATACCATCCT
	GLT8D3	chr12:42499763	42499698-42499768	TGGAATTAAATTTCTTTAGTAAAGA	TACTCCAGTTTTTCCATAATATGGA
	GLT8D3	chr12:42512830	42512823-42512898	GTTTCTTCCAGTCTTTCACCAC	CTCTGCCTTTAAAGCTATGATGT
	GLT8D3	chr12:42512830	42512793-42512866	TGAAAATGATAGCTGACTTCAACA	CTACAACCTTGACTATGTCTCAA
	GLT8D3	chr12:42512830	42512765-42512835	GCAAAAATATGGAATTGAAGAGGTT	CTATTATAGTATATTATTAAATATT
	KRT18	chr12:53342968	53342960-53343036	GGCCGGTCAGCAGCGCGGCCAG	TTCTCTCTCCCCGGACAGCATG
	KRT18	chr12:53342968	53342930-53343006	GCTCTGTCCAGGCGCCCAGCTA	CCGTCGTCCGCAAAGCCTGAGT
	KRT18	chr12:53342968	53342900-53342976	CCACCTTCTCCACCAACTACCG	CTCGGGTCGCGCGGCTCGCGCA
	KRT18	chr12:53343007	53342999-53343075	GGGGCTCTGGTTCCCGGATCTC	CACCTTCTCCACCAACTACCGG
	KRT18	chr12:53343007	53342969-53343045	GCAGCGCGGCCAGCGTCTATGC	CCCGGACAGCATGAGCTTCACC
	KRT18	chr12:53343007	53342939-53343015	AGGCGCCCAGCTACGGCGCCCG	GCAAAGCCTGAGTCCTGTCCTT
	KRT18	chr12:53343040	53343032-53343108	CCACCAGCTTCAGGGGCGGCAT	TGTCCAGGCGCCCAGCTACGGC
	KRT18	chr12:53343040	53343002-53343078	GCTCTGGTTCCCGGATCTCCGT	CTTCTCCACCAACTACCGGTCC
	KRT18	chr12:53343040	53342972-53343048	GCGCGGCCAGCGTCTATGCAGG	GGACAGCATGAGCTTCACCACT
	OR2C3	chr1:247695329	247695321-247695396	TGGATGCATAATGACAGTGTAAT	TCCCACACAGCGGTAGGAGCAT
	OR2C3	chr1:247695329	247695291-247695367	GAGGCCAAAGCTAGCCCAAGGC	TCTCGCAAAAGAAGTGGTCGAT
	OR2C3	chr1:247695329	247695261-247695337	ACCATGCTGGTGGTCAGACCCC	CCACACAAGCCAGTTGCATAAT
	KRT18	chr12:53343148	53343140-53343216	TGAACGACCGCCTGGCCTCTTA	CAGGGGCGGCATGGGGTCCGGG
	KRT18	chr12:53343148	53343110-53343186	TCCAGAACGAGAAGGAGACCAT	CCGGATCTCCGTGTCCCGCTCC
	KRT18	chr12:53343148	53343080-53343156	TAGCCGGGGGTCTGGCAGGAAT	CGTCTATGCAGGCGCTGGGGGC
	KRT18	chr12:53343209	53343201-53343277	GCTGGAGAGCAAAATCCGGGAG	GGAGGCATCCAGAACGAGAAGG
	KRT18	chr12:53343209	53343171-53343247	AGTGAGGAGCCTGGAGACCGAG	ACCGGGATAGCCGGGGGTCTGG
	KRT18	chr12:53343209	53343141-53343217	GAACGACCGCCTGGCCTCTTAC	AGGGGCGGCATGGGGTCCGGGG
	PABPC3	chr13:25672135	25672127-25672203	ACAGTGCTACCGGTGTTCCAAC	TATGCTCGAGTCTCCAGAGTCA
	PABPC3	chr13:25672135	25672100-25672173	AAGCTAAAGAGGCTACCCAGAA	GTTGGAGATTGATAATTCAGAACTT
	PABPC3	chr13:25672135	25672067-25672143	ATGAAGCTGTAGCTGTACTACA	TACTCTTGCTGGGAAAATCACT
	HNRNPC	chr14:21679396	21679388-21679464	GCTGTGAGAAACAGACACAAAC	AACCCCACTATGTGCTTAAGAG
	HNRNPC	chr14:21679396	21679361-21679433	GCCTCTTTTTCATCATCCTTGAT	AGGTAAAGAAATAATGGGATAAGAT
	HNRNPC	chr14:21679396	21679331-21679404	CGCTGTCTCTGTCATCCTCTCC	GGTGAAAAATTTGATCTTAGACAAG
	HNRNPC	chr14:21679437	21679429-21679505	TCCATGTGTCCCTGAGCCCCCC	TGTCTCTGTCATCCTCTCCTTC
	HNRNPC	chr14:21679437	21679399-21679475	CAGACACAAACAGGATGGAGTT	GTGCTTAAGAGTCATCCTCGCC
	HNRNPC	chr14:21679437	21679372-21679445	TCATCCTTGATCAACTCCAGCT	TAATGGGATAAGATTTCTAAACCCC
	HNRNPC	chr14:21679578	21679570-21679645	CTCCATCTTCACATTAGTCTCAT	TTCCCGTGGTTTTCACCTGGTC
	HNRNPC	chr14:21679578	21679540-21679616	TCAGCAGAGTCATCTGCACCCC	GAGCCCCCCTCCACCACCTTTT
	HNRNPC	chr14:21679578	21679510-21679584	CATTATCATCATCATCCAGTAGGT	GATGGAGTTAGAGGCACTCCAT
	HNRNPC	chr14:21679620	21679612-21679688	CTCTGCTCCTCTTCTGACTTAT	CATCATCATCCAGTAGGTCCCC
	HNRNPC	chr14:21679620	21679582-21679658	TTAGTCTCATCTTTCTTCACGG	TCACCTGGTCATCCCCCCGATC
	HNRNPC	chr14:21679620	21679552-21679628	TCTGCACCCCCCTCAGACTCCA	ACCACCTTTTTCTTTCCTTTCC
	OR4N2	chr15:22413717	22413709-22413785	GGAGGGGAGGGATTACTCCTTG	TTGTGGCTCCCAAGATGTTGGT
	OR4N2	chr15:22413717	22413679-22413755	ACTCAGCTCTTTTTCTTGCACT	TGGCCTTCCTGGATGCATCCTA
	OR4N2	chr15:22413717	22413649-22413723	AGAAGAAGGTAATCTCCTACAGAG	CAGCCCCCCTCTATTTATTTCT
	ADAMTS7	chr15:79058307	79058299-79058375	GGAGAGAAGCCACCCCAACAGT	CCATGAGCCTGGTCCTGGGGTT
	ADAMTS7	chr15:79058307	79058269-79058345	TCTCTGGCAGAGGGGCTATGGG	GGTCCCCCACACTGCCACAGTC
	ADAMTS7	chr15:79058307	79058239-79058315	CCGGCTCCAGGGAACTGTCCCT	CCCGAGGCCAGTCAGGGTTGTG
	ADAMTS7	chr15:79058339	79058331-79058407	TCACTGTCCACAGGCCCCAGGC	GAGTCCCCGGCTCCAGGGAACT
	ADAMTS7	chr15:79058339	79058301-79058377	AGAGAAGCCACCCCAACAGTGG	ATGAGCCTGGTCCTGGGGTTGG
	ADAMTS7	chr15:79058339	79058271-79058347	TCTGGCAGAGGGGCTATGGGAG	TCCCCCACACTGCCACAGTCTG
	OR2G2	chr1:247752529	247752521-247752594	CTGGGAGTAAATATTTTATGATTAT	TCTACACTGTGGTAACCCGCAT
	OR2G2	chr1:247752529	247752491-247752565	GGGCATTAAAGAAAGTTCTAGCAA	CCAGGGACCAGGGCAAGTTTGT
	OR2G2	chr1:247752529	247752461-247752537	TATACCTTGAGGATCAAGGAGG	TCATGTATCTGCAGCCAGCCAA
	TPSD1	chr16:1306523	1306515-1306591	TGAGCCTGAGAGTCCGCGGCCC	TCCTGACCTGGCACCTGCCCCA
	TPSD1	chr16:1306523	1306485-1306561	AGGCCCCCAGGAGCAAGTGGCC	GCTGGTCCCAGGCGTGGGGCGG
	TPSD1	chr16:1306523	1306455-1306531	TGCAGCAAACGGGCATTGTTGG	GAGGCCGGGCTGGCCCCCACAC
	AMAC1L3	chr17:7385463	7385455-7385531	TGCCTCTTCCACCTCCCTATTG	TGCTGGGTGGGGGCCTGCCTGC
	AMAC1L3	chr17:7385463	7385425-7385501	CTGCCCTCGCTGGAGCTGCTCA	CTGATGCCACCAATGGCCTGCT
	AMAC1L3	chr17:7385463	7385395-7385471	CTTTCTCATATGGCTTACCAGG	GCCTCCGCTGGCACCAGTGCTG
	AMAC1L3	chr17:7385520	7385512-7385588	GGACCTCCTGACATCCGAGGCC	AGGCTTCCAACCTGCCCTCGCT
	AMAC1L3	chr17:7385520	7385482-7385558	CTACTTAAACTGCGTGGCGACC	TCGTGGGCCCCCTTTCTCATAT
	AMAC1L3	chr17:7385520	7385452-7385528	CGATGCCTCTTCCACCTCCCTA	CCCTGCTGGGTGGGGGCCTGCC
	AMAC1L3	chr17:7385572	7385564-7385640	TCAGCATTGGATGTGCCTACAG	CCTCCCTATTGCCCTGCTACTT
	AMAC1L3	chr17:7385572	7385534-7385610	GGGCCTACTTCTATGCCCTGCT	GGAGCTGCTCATCTGTCGATGC
	AMAC1L3	chr17:7385572	7385504-7385580	CCCTTCTGGGACCTCCTGACAT	GGCTTACCAGGCTTCCAACCTG
	KCNJ12	chr17:21319868	21319860-21319936	GACGGGAGTCAGAGATCTGAGC	CCAGGACGGCCGAAGCCGGGAC
	KCNJ12	chr17:21319868	21319830-21319906	GCGGCGGGGTCCTGGAGCAGCG	CCGTGACGAGGAGGATGAGGCG
	KCNJ12	chr17:21319868	21319800-21319876	CCAGGCATGACTTTGACAGACT	CTGCTACGAGAACGAGCTGGCC
	RPL19	chr17:37357494	37357486-37357562	GCCAACTCCCGTGAGTACCTGG	GTATGCTCAGGCTTCAGAAGAG
	RPL19	chr17:37357494	37357458-37357532	GACCCCAATGAGACCAATGAAA	CAGAGTCTAATCATGTTTTCTGTG
	RPL19	chr17:37357494	37357426-37357502	CTCCGCTGTGGCAAGAAGAAGG	GGACGTTCATTCTTGCCCAGGA
	RPL19	chr17:37358612	37358604-37358680	ACATGGGCATAGGTAAGTGTGG	GAAGCTCATCAAAGATGGGCTG
	RPL19	chr17:37358612	37358574-37358650	AAAACACCTTGGCCCGCCGGAA	GCATTATGCTTTCCCAGGTCAG
	RPL19	chr17:37358612	37358544-37358620	TGACGGTCCATTCCCGGGCTCG	TGTGCTTGGGCCCCAGTTGACT
	RPL19	chr17:37358654	37358646-37358722	GATAGGTGCTGGCATCTATGCT	GGTCCATTCCCGGGCTCGATGC
	RPL19	chr17:37358654	37358616-37358692	GTAAGTGTGGTCATCTTCTCCT	AGATGGGCTGATCATCCGCAAG
	RPL19	chr17:37358654	37358586-37358662	CCCGCCGGAAGGGCAGGCACAT	CCCAGGTCAGCAGATCCGGAAG
	RPL19	chr17:37360782	37360774-37360850	AAGGAGGAGATCATCAAGACTT	CCCGTCTTTTCTCTTCCCTGAC
	RPL19	chr17:37360782	37360744-37360820	AAGCGCCGTGAAGAGCGCCTCC	TCCCTAGCATCTCATCTCTTCC
	RPL19	chr17:37360782	37360714-37360790	GCCCGCAGGTCTAAGACCAAGG	AAGGGAGAGGTCTGGGGATGTG
	RPL19	chr17:37360846	37360838-37360914	GTCTGTACATACTGGCCTCTGT	ACGCAAGCGCCGTGAAGAGCGC
	RPL19	chr17:37360846	37360808-37360882	GGAAGAGACCAAGAAATAAAACCT	TGAGGCCCGCAGGTCTAAGACC
	RPL19	chr17:37360846	37360778-37360852	GGAGGAGATCATCAAGACTTTATC	TCTTTTCTCTTCCCTGACCAGT
	OR2T8	chr1:248084629	248084621-248084697	CCACTCCGATATCCCACTCTCA	GCTGTGGTGCGCAGATCTTCTT
	OR2T8	chr1:248084629	248084591-248084667	GCCTATGACCGCTATGCGGCTG	TGACCGGAAGTAAGGCCATCTC
	OR2T8	chr1:248084629	248084561-248084637	GGTGGAGAGTGCTTCCTCTTAG	CCACTGTGCCCAAAATGGCGGC
	CDC27	chr17:45214519	45214514-45214587	CAGTTAAGACAAACTCATGCCC	TTTGTCTTTGTACTTCATTACCACT
	CDC27	chr17:45214519	45214482-45214556	CGAAAACAAGCTAATGCTTTGTC	ATTAGTAAGTACCAGCACCATCA
	CDC27	chr17:45214519	45214454-45214524	TATAATGTCTAGGATTGACTCTGAT	ATGATAATAAAGAGCTATCTAACAA
	CDC27	chr17:45214551	45214546-45214619	TAGGCATAAGCGTAATTTGGAT	CATTATAATGTCTAGGATTGACTCT
	CDC27	chr17:45214551	45214514-45214589	GTTAAGACAAACTCATGCCCTA	TGTCTTTGTACTTCATTACCACT
	CDC27	chr17:45214551	45214483-45214559	AAACAAGCTAATGCTTTGTCCA	TAGTAAGTACCAGCACCATCAA
	CDC27	chr17:45221281	45221273-45221346	TACTAAAAAAAAATTATAAAGGAAG	GGTTGTGGAGCTGTCACTAGTA
	CDC27	chr17:45221281	45221246-45221319	TAGTGGGGCTCAATACCTGAGG	TGTGACATACAGAAATCTTTAAATT
	CDC27	chr17:45221281	45221213-45221289	TTCGAGGCAGTGCGTTTGGGGG	GAAATGTTAGCAGGCGAAGCAT
	CDC27	chr17:45234300	45234292-45234368	GTTCCTGTTCCCAGTGGGACAG	TGACTTACCTTGGGGTTAATGG
	CDC27	chr17:45234300	45234265-45234335	GGTTTATTTTGAACCTGTTTAGATA	GTATTATAGCACATTTGAAAGTATC
	CDC27	chr17:45234300	45234235-45234308	CCTCCTAATAAACTTCGACCAG	TAACAATATGAGTTATCATAAGATC
	CDC27	chr17:45234397	45234389-45234462	AAGATTCTAAATTCAATCTGTTTAA	AGTTCCTGTTCCCAGTGGGACA
	CDC27	chr17:45234397	45234362-45234432	AATCTGTATTCAAGGAGTACTTTGA	TTTATTTTGAACCTGTTTAGATAAT
	CDC27	chr17:45234397	45234329-45234402	TTACAGCTGAATCAATATAAGACAC	TCCTCCTAATAAACTTCGACCA
	CDC27	chr17:45234430	45234425-45234495	ACAGAAAATTTCTACCAAGTCATTC	AATTACAGCTGAATCAATATAAGAC
	CDC27	chr17:45234430	45234392-45234465	ATTCTAAATTCAATCTGTTTAATTC	TCCTGTTCCCAGTGGGACAGTA
	CDC27	chr17:45234430	45234365-45234435	CTGTATTCAAGGAGTACTTTGAATT	ATTTTGAACCTGTTTAGATAATATG
	CDC27	chr17:45234618	45234610-45234685	CAGACAGTTGCTAAAGTTCTGTA	CACTTACAATTGTGTCCTGGGG
	CDC27	chr17:45234618	45234583-45234656	TTAGGTACTTGTGTTGTGCAAG	TCATAATATTTTGAACACTAGAATA
	CDC27	chr17:45234618	45234553-45234626	GTCTCAGGCTGTCTGTGAGATA	TTATTTAGTTCAGATCATTCTTTGT
	CDC27	chr17:45234657	45234649-45234725	GTTTGGTCAGGATCTGGCTTTT	TCTCAGGCTGTCTGTGAGATAA
	CDC27	chr17:45234657	45234619-45234693	TGCTAAAGTTCTGTAAAGATGTGA	TTGTGTCCTGGGGTGTTTCCGT
	CDC27	chr17:45234657	45234592-45234665	TGTGTTGTGCAAGAGTTGGGCA	TTTGAACACTAGAATATAAGACACT
	CNN2	chr19:1037715	1037707-1037783	AGTACTGCCCGCAAGGCACAGT	GTGTGACAACTCCTCCATGTCC
	CNN2	chr19:1037715	1037677-1037753	TCGGCCTGGGCCGGCAGATATA	CATCTATGATACCAAGCTGGGA
	CNN2	chr19:1037715	1037647-1037723	CGCAGGGCGCCAACCAGAGCGG	GGGCATGACGGCTCCCGGGACC
	MUC16	chr19:8999421	8999413-8999489	AGTCCAGGGCTTTTGGGATCAG	CATTGACATAGAGACTGTCCCT
	MUC16	chr19:8999421	8999383-8999459	CTCAGCTCCCAGTATAGCTGCT	AGAGACTCCAACCACATCACAA
	MUC16	chr19:8999421	8999353-8999429	CCCAGCTCAGTGATGCTGTGGG	CAGAGAGTAGAGGCTGCCCAGC
	OR2L8	chr1:248112554	248112546-248112622	CTTGTGCTCACACTGTATATGT	CATTGCTATTTGCTTTCCTCTC
	OR2L8	chr1:248112554	248112516-248112592	CAGGGTCTTGGATCATAGGCTC	ACTTTTGGCATCTATGGCCTAT
	OR2L8	chr1:248112554	248112486-248112562	TGAGCAAAAGAGTGTGTGTGCT	CTTCTTGGCATTAGGAGGTGCA
	MUC16	chr19:9002504	9002496-9002572	GCTTCCAGTACAGCCGCTCTCT	ACTCCAACCACATCAAAGTTGC
	MUC16	chr19:9002504	9002466-9002542	GCTCAGTGATGCCGTGGGTCAG	GAATAGAGGCTGTCCAGCAAGG
	MUC16	chr19:9002504	9002436-9002512	GACTGTGCCTGTCCAGGGTGTA	GCCAGACGGGAAGTGTGACCTC
	MUC16	chr19:9002576	9002568-9002644	CTCTGGTGGCTGCCCCATCCTT	AGTGATGCCGTGGGTCAGCTGG
	MUC16	chr19:9002576	9002538-9002614	GGTCAGGACGATGGGTGCAGAC	GTGCCTGTCCAGGGTGTAGGGG
	MUC16	chr19:9002576	9002508-9002584	GCCGCTCTCTGTCCAGTCCAGG	TCAAAGTTGCTCACCATTGACA
	MUC16	chr19:9015323	9015315-9015391	AGGAGGGAGAGAGAGGTGAGTA	AAGCTGGCTCTTCTAAAGTCTC
	MUC16	chr19:9015323	9015288-9015361	GGTGTTCTTGAACATGGGACCA	TCTTTTAAAGTGAGAACAATTGTGG
	MUC16	chr19:9015323	9015255-9015331	TCTGCAGCCAGAGTACAGAGGG	TAGGAAGTGCAGCAAGGAGACA
	CYP4F2	chr19:15989696	15989688-15989764	AACTCTGACTGCACCCAGGAGC	GCAGGACGCGGAAGCGCAGCAG
	CYP4F2	chr19:15989696	15989658-15989734	CCGATGCAGTTCCTAGGGGAGG	CCGGCTTCCTGCGGGGCTCGGT
	CYP4F2	chr19:15989696	15989628-15989704	ACCTTCATCTCCGCCATCGCGA	AAAGTCCGCCCTCTGCGCGCAG
	ZNF880	chr19:52887150	52887142-52887217	TCTGGATGTAAACATGTCGAAAA	AAGCAATGCCGGAAACAAGTCT
	ZNF880	chr19:52887150	52887112-52887188	TGCAGCTATTTCAAGCTGAAAG	TTCTTTTTTAGAGAGCAGCTCT
	ZNF880	chr19:52887150	52887082-52887156	TGGATTAACCTTTCAGTTACATCT	TTGTCATGGGTTGAAGTTCCAC
	VN1R4	chr19:53770746	53770738-53770812	CAGTGCAGTAAAAGGAGAGATAAT	CTGCCATTGTCTGGGGGACTCC
	VN1R4	chr19:53770746	53770710-53770784	ATCAAATCTGTGGACCTTAACC	GAGCATTGAGAAAATATCTAACCC
	VN1R4	chr19:53770746	53770681-53770754	AAGAAGTTGGCTACAATCAGGT	TATGGAGATAGAAAACAAGTTTGCA
	TEKT4	chr2:95541381	95541373-95541449	CCCAACATGGAGCTGTGCCGTG	ATCAGGAACACAACGTGGCGGC
	TEKT4	chr2:95541381	95541343-95541419	CAGACCCGGCTGTACCTGCGCT	CCTGTCTGCAGACACTGCGGGA
	TEKT4	chr2:95541381	95541313-95541389	AAGGACAAAGAGGCACCTCTGC	GCATGGGGGCACAGGCCCAAGG
	TEKT4	chr2:95541414	95541406-95541482	TTCAGGTGCTGCCTGGGCCTCT	CCATCAAGGACAAAGAGGCACC
	TEKT4	chr2:95541414	95541376-95541452	AACATGGAGCTGTGCCGTGACG	AGGAACACAACGTGGCGGCACT
	TEKT4	chr2:95541414	95541346-95541422	ACCCGGCTGTACCTGCGCTCGC	GTCTGCAGACACTGCGGGAAAT
	ANKRD36	chr2:97909592	97909587-97909657	AATAACAGAAGAGCAATATAGGATA	TAAGATAAGTATATTTACAGATTTG
	ANKRD36	chr2:97909592	97909554-97909630	GCACCAAAAAGTTAGGGAAAAG	GAGCTTAGTCCTCACTGATAAG
	ANKRD36	chr2:97909592	97909524-97909597	AGAAAAAAAGAAAAGAAGAAATGTT	AGGTAGGAATTTGGGCAAGATA
	ANKRD36	chr2:97909629	97909624-97909697	AAACCAATTAAACCGGCTCTCA	AAAAAAAGAAAAGAAGAAATGTTGA
	ANKRD36	chr2:97909629	97909594-97909665	AAGAGCAATATAGGATAGAAGCTG	AGTATATTTACAGATTTGCCATACA
	ANKRD36	chr2:97909629	97909564-97909634	CAAAAAGTTAGGGAAAAGTTAAGAA	GTCCTCACTGATAAGATAAATTCTA
	LOC440563	chr1:13183634	13183626-13183702	TATTGAACGAAGGCAAAGCCCT	CTTTTGGCTCTGCAGCCAGGTT
	LOC440563	chr1:13183634	13183596-13183672	ACAGCAGCCCGGGCATTTTTCT	ATCGTTTCACACCTGCGTTTCC
	LOC440563	chr1:13183634	13183566-13183642	CTAGCAATCATTCTGCCATCCT	CAAAAGAGGAGCCGTACATCTC
	OR2L8	chr1:248112815	248112810-248112883	CCCACCTCACTGTAGTAACTTT	CTTCATTGGTATTTCATGTTCCTAT
	OR2L8	chr1:248112815	248112777-248112853	GGAGGAAGAAAGCCTATTTGAC	TTTGAGTGCCACCATCTTTCTC
	OR2L8	chr1:248112815	248112747-248112823	TTGCTGTCTACCACATGAAATC	GGACACCTGGGTCTATGAGGGC
	SDHALP2	chr3:195391062	195391054-195391130	CCCCCCGTCCACCTGAGACAGG	TCAAGTTTGGAAAGGGCAGGCA
	SDHALP2	chr3:195391062	195391024-195391100	TTGCACACCTTATATGGGAGGG	TTTATCAGCGTGCATTTGGCGG
	SDHALP2	chr3:195391062	195390994-195391070	TGTGTGGCTGATCGGACCGGCC	TGCCGTTTAGCAGAACTGAAGA
	SDHALP1	chr3:195690216	195690208-195690284	ACAGTGACCTTGAAAAGAAGTC	ATCACCGCATCTTGTCTCATCA
	SDHALP1	chr3:195690216	195690181-195690253	CAAAGTTTTGTCGATTATGGGTC	TTATACATAATTACAAAAGCTGATT
	SDHALP1	chr3:195690216	195690148-195690224	GGGGGGACAGTGGCACAGTCAG	CAGTTATGACATTGACACATGC
	NHEDC1	chr4:103832610	103832602-103832675	GCGTTATTAAGTATACCACCTGTAG	TATTTACCTGGTCTTCACTTGG
	NHEDC1	chr4:103832610	103832575-103832645	CTAATACATACGTTCCTTATAGAGG	TAATACTATACTTCTATAAAATAGA
	NHEDC1	chr4:103832610	103832545-103832618	AATCCCAAAACAATTCCTGCCA	ACCAAAGTTTAATATTTTGAAAAAA
	FRG1	chr4:190873335	190873330-190873403	ACAATGGTCTTTTTACCCTGGG	TTATTTTTTAGGAATCTGGTGGACA
	FRG1	chr4:190873335	190873300-190873370	AAATGGATAAGGGAACCTATATACA	AAACTAAAATATAAAGTTGAAATAT
	FRG1	chr4:190873335	190873270-190873343	GTGAAATTTCAGGAACCATAGC	TATAATAACAAAAAAAAGAACTCTG
	FRG1	chr4:190876194	190876189-190876262	ATGCAATTGGACCAAGAGAACA	ACTTTTATCTATGTTATTAATGTAC
	FRG1	chr4:190876194	190876159-190876232	ATTCAGATGGACTTGTTGTTGG	GTCCTATAATTAATTTTCTCTCAGT
	FRG1	chr4:190876194	190876126-190876200	GAAGTCTGGCTATGGAAAATATCT	GCCACACACATACGCATGTCCT
	KIAA0947	chr5:5462373	5462365-5462441	GGCAGTGAGATGCTTCCAGCCA	TCCAAAACCAAGACATTGTGAG
	KIAA0947	chr5:5462373	5462338-5462411	GCCACAGATCTGGACTCCAGTG	GATTATCTTTCTCTCCTGAAAATAT
	KIAA0947	chr5:5462373	5462308-5462381	GGAGATGGGCAGAAGCAAAGGC	TAGAAAATTCTGATTGTTCCACAAA
	FAM8A1	chr6:17605166	17605160-17605231	TATACAGATTATTAGTTTGTTTCTA	GGATATCTCTAAGTTTGCTATGCA
	FAM8A1	chr6:17605166	17605131-17605204	TGCAGAAAATGATGGTTGTGGC	TTTATAACCCCAAACTATTATTTTG
	FAM8A1	chr6:17605166	17605098-17605171	AAGAAATAGATGAAGACACATCAAT	AGTCAGTGCTACTGTTCTGGTA
	HLA-H	chr6:29855952	29855944-29856020	GGCGCAGGTCACGACCCCTCCC	CAGATCTGCAAGGCCCAGGCAC
	HLA-H	chr6:29855952	29855914-29855990	GAGCGAGGGCGGTGAGTGACCC	GAGGGGCCAGAGTATTGGGACC
	HLA-H	chr6:29855952	29855884-29855960	CCTGCGGATCGCGCTCCGCTAC	GAGGAGCCGCGGGCGCCGTGGA
	HLA-C	chr6:31238984	31238976-31239052	TGGTCATACCCGCGGAGGAGGC	CCAACTTGCGCTGGGTGATCTG
	HLA-C	chr6:31238984	31238946-31239022	GCGATGTAATCCTTGCCGTCGT	CTCTCAGCTGCTCCGCCGCACG
	HLA-C	chr6:31238984	31238916-31238992	GCGGTCCAGGAGCGCAGGTCCT	GCCACTCCACGCACGTGCCCTC
	HLA-B	chr6:31324552	31324544-31324620	CGCTGTCGAACCTCACGAACTG	TGCCTGGGCCTTGTAGATCTGT
	HLA-B	chr6:31324552	31324514-31324590	CCCGCGGCTCCTCTCTCGGACT	CAGGTTCCGCAGGCTCTCTCGG
	HLA-B	chr6:31324552	31324484-31324560	ACTCCGGCCCCTCCTGCTCTAT	ACCGGCCTCGCTCTGGTTGTAG
	OR2T33	chr1:248436582	248436574-248436650	GGAGCCCGTCAGCTGCACCCAG	AGCACAAGCCAAACGCACCAGC
	OR2T33	chr1:248436582	248436544-248436620	ATGGGAAGCTCAGGGTAACAAC	GTACATGGCGTTTTCGAAGACT
	OR2T33	chr1:248436582	248436514-248436590	AGAAGTGATCGATCTCGTGTGC	GGGGACCAGGAGCATTAACACA
	HLA-DRB5	chr6:32487215	32487207-32487283	ACCACCCCAGCCTTCTCTTCCT	CCACTTGGCAGGTGTAAACCTC
	HLA-DRB5	chr6:32487215	32487177-32487253	CAGTCTCCATTCTGAATCAGGC	CTGTGAGAGGGCTCGTCACGCT
	HLA-DRB5	chr6:32487215	32487147-32487223	GTTTCCAGCATCACCAGGGTCT	TGAAGTCAGAAAGCTGCTCACT
	HLA-DRB5	chr6:32489708	32489700-32489776	CTGTTCCAGTACTCAGCGTCAG	CACCTCGCCGCTGCACTGTGAA
	HLA-DRB5	chr6:32489708	32489670-32489746	GCGCGCCTGTCTTCCAGGAAGT	AAGGACCCAGGCCCCGCCCCCC
	HLA-DRB5	chr6:32489708	32489640-32489716	TAGTTGTGTCTGCAGTAGGTGT	CACACACACACACTCAGATTCC
	HLA-DRB5	chr6:32497904	32497896-32497972	GAACCTCCAGGGAGCTTCAGAC	AGCTCAGCACCCACAATGTGCA
	HLA-DRB5	chr6:32497904	32497866-32497942	ATCAGTGTCACTGTCAGCTTTG	CAAAACTCCCTATTTTCCCCAC
	HLA-DRB5	chr6:32497904	32497836-32497912	CCAGCCAAAGCCAGTGGGGAGC	TTAAGGCACCTGGCCTGGGCAC
	HLA-DRB1	chr6:32549357	32549349-32549425	AGGGTCTGGAAGGTCCAGTCTC	GCTCACTCCATTCCACTGTGAG
	HLA-DRB1	chr6:32549357	32549319-32549395	CCACTTCGAGGAACTGTTTCCA	TGGGTGAGAAATTTAGGAAGTC
	HLA-DRB1	chr6:32549357	32549289-32549365	GGGTGCTCCACTTGGCAGGTGT	ACTCAGGGATTAGCACGGTCCC
	HLA-DRB1	chr6:32549396	32549388-32549464	GTGGACACCATCCCAGCCTTCT	GGTGCTCCACTTGGCAGGTGTA
	HLA-DRB1	chr6:32549396	32549358-32549434	AAGGTCCAGTCTCCATTCTGGA	ATTCCACTGTGAGAGGGCTTGT
	HLA-DRB1	chr6:32549396	32549329-32549404	GGAACTGTTTCCAGCATCACCA	AATTTAGGAAGTCAGAAAGCTGC
	HLA-DRB1	chr6:32557428	32557420-32557496	CCAGGGAGCTTCAGACACACCA	GCACCCGCAATGTGCACTTACG
	HLA-DRB1	chr6:32557428	32557390-32557466	GTCACTGTCAGCGCTGTCATGC	TCCCTATTTTCCCCACCCCATA
	HLA-DRB1	chr6:32557428	32557360-32557436	AAAGCCAGTGGGGAGCTCAGCA	GACATGGCCTGGGCACAATGTT
	HLA-DRB1	chr6:32557461	32557453-32557529	AGGACAGGACCAGGGGCCAGAG	CAGACAAAGCCAGTGGGGAGCT
	HLA-DRB1	chr6:32557461	32557423-32557499	GGGAGCTTCAGACACACCATGC	CCCGCAATGTGCACTTACGTCG
	HLA-DRB1	chr6:32557461	32557393-32557469	ACTGTCAGCGCTGTCATGCAGG	CTATTTTCCCCACCCCATAGTA
	HLA-DQA2	chr6:32714117	32714109-32714182	AAAAGGAAGGTAAGATTGAGATTTG	CTCATGGGCATTGTGGTGGGCA
	HLA-DQA2	chr6:32714117	32714079-32714155	CCAAGGGCTCTTATGAATCCCA	TTGGTCTGCGCCCTGGGGTTGT
	HLA-DQA2	chr6:32714117	32714049-32714125	AGGCCTGCGTTCAGTTGGTGCT	CCAGCCCCTATGTCAGAGCTCA
	MUC12	chr7:100643868	100643860-100643936	ATATCTTCAGCTCCTAGCACCA	GCCCGGGCTCAACTCAAACAAT
	MUC12	chr7:100643868	100643830-100643906	ACAACTTCCCACAGCAGCACAA	TCGTTGAAGAATCTACGACCTA
	MUC12	chr7:100643868	100643800-100643876	GACACAACTTCAGGCCGTGGTG	CCTCGCCTGCCCGCTCCACAAC
	PRSS1	chr7:142457343	142457335-142457411	CCCCGTTCCTGGCCGACAAATG	CAGTCAGGCACACTCTACCACC
	PRSS1	chr7:142457343	142457305-142457381	ATCATGCCCTGCCTCAGGCCCC	CGTGAGGTATAAAGACGAGTCC
	PRSS1	chr7:142457343	142457275-142457351	TCCTTACCTTTGTGGCAGCTGC	CACCTCACAGTCACCTCCTCTC
	OR2T33	chr1:248436899	248436891-248436967	TCCCAGTGAATCAGGAGAATCA	AGTCAGCCGCCATTTTGGGCAC
	OR2T33	chr1:248436899	248436861-248436937	AGGAAGTACATGGGCGTGTGGA	CGCGGGAGATGGCCTTACTTCC
	OR2T33	chr1:248436899	248436831-248436907	ATCATGTCCATGAGGGAAAGTT	GGAGGAAGAAGATCTGCACACC
	PRSS3	chr7:142481251	142481245-142481319	CCTCCAGCTGCTGGCACCGAGT	ACAACAGGATTATTCTGAACAATG
	PRSS3	chr7:142481251	142481213-142481289	CATGTGTCCACCATCTCTCTGC	ATGCAGCCAAGATCATCCGCCA
	PRSS3	chr7:142481251	142481183-142481259	AAGCTCTCCACACCTGCCGTCA	AAGTCCTGGAGGGGAATGAGCA
	MLL3	chr7:151935853	151935845-151935920	GGCAGTTGAGAAAATAGATGTGT	GCTGCCTGGGTTTAAAAATTTC
	MLL3	chr7:151935853	151935815-151935891	TTATGGGTACTCCAAGCCCCCT	CTTTGATGCTCCAAATGGCACT
	MLL3	chr7:151935853	151935788-151935861	TCTGGGGACCAGGAAGGTGGGC	ATATGAATGTAAATGCAATTTTATT
	MLL3	chr7:151945256	151945251-151945321	AAAGTTCAGAATTTTCTTTCTGTTC	AGATGATAACTTTATAGATTTGCCT
	MLL3	chr7:151945256	151945219-151945294	TCATTTCAGAGTCCATCAATCC	TGCTGATGATGAAAATGATGACT
	MLL3	chr7:151945256	151945188-151945264	CATCTTTCACACAACCCTCAAT	GGAGGAAGACACATCTGCCTTG
	MLL3	chr7:151962134	151962129-151962202	TCCATGATAGTGCTGACCACAA	ATTGAAATGAAAACTTACTTGCAGT
	MLL3	chr7:151962134	151962096-151962170	TTTAATGGAGTAACCGCTATATCC	GTCCCTCTTAAACCCAATACAC
	MLL3	chr7:151962134	151962067-151962142	GCACTCAGGACATTGCCAACCT	TTACACAAACCTTTAGCACCTAG
	MLL3	chr7:151962168	151962160-151962236	AACTGATCTAAGAGGTCTCCCG	CTTTGCACTCAGGACATTGCCA
	MLL3	chr7:151962168	151962132-151962206	TGATAGTGCTGACCACAAGTAG	AAATGAAAACTTACTTGCAGTTCT
	MLL3	chr7:151962168	151962100-151962176	GGAGTAACCGCTATATCCAGGC	CTCTTAAACCCAATACACAGCT
	PCMTD1	chr8:52732961	52732956-52733028	TCTTTTTCCTCCTCTTCTTTGTT	CAAGTAAGCTTTTAAAGATTCAGGG
	PCMTD1	chr8:52732961	52732926-52732999	GCTCCTCTGGCTTCATTGCTTC	TGATCTAAGTTATTTGTCTCTAAAA
	PCMTD1	chr8:52732961	52732896-52732966	TCATGATTTTTTCTCTCAGTAAATT	AAAGGAATTATCAGTAGGCATTTTT
	PCMTD1	chr8:52733023	52733015-52733091	TGAGGAATAAGCTGATTACCCA	GAGGTGGCTCCTCTGGCTTCAT
	PCMTD1	chr8:52733023	52732988-52733059	CCATTTTTTCATCCTCTTCACTGT	GCTTCATGATTTTTTCTCTCAGTAA
	PCMTD1	chr8:52733023	52732957-52733028	TCTTTTTCCTCCTCTTCTTTGTTAT	AGTAAGCTTTTAAAGATTCAGGGA
	PCMTD1	chr8:52733079	52733074-52733147	CTTTCTTTTCCTTTTGGGTGGA	TTATCCTCTTCCATTTTTTCATCCT
	PCMTD1	chr8:52733079	52733041-52733114	AAATACGTAAGTGTTAATTCTCTGT	TCATTGTGATCTTTTTCCTCCT
	PCMTD1	chr8:52733079	52733011-52733087	AGGCTGAGGAATAAGCTGATTA	TTTTGAGGTGGCTCCTCTGGCT
	PABPC1	chr8:101727714	101727706-101727782	CAAGTTCAGCTTCTCGTTCTTT	ATTACCAAACTTGCCAAAGAGA
	PABPC1	chr8:101727714	101727679-101727750	GTAAACATTGGTGAATTCTTTTGC	GCTTTGTGTGTAAAAATTTAATTAA
	PABPC1	chr8:101727714	101727648-101727721	TCATCCATGTCTTCTCCAAAATT	GCTAAAATTAACACTGAGCACTAA
	PABPC1	chr8:101727750	101727742-101727815	ATCGTCCAACAAATCTAATAAGATA	ATCATCCATGTCTTCTCCAAAA
	PABPC1	chr8:101727750	101727712-101727788	CAGCTTCTCGTTCTTTACGAGA	AAACTTGCCAAAGAGATCCTTA
	PABPC1	chr8:101727750	101727685-101727758	TGGTGAATTCTTTTGCCCTAGC	TGTGTAAAAATTTAATTAAGACACA
	OR2T2	chr1:248616265	248616257-248616333	TCCCCAAGATGCTCCAGGACCT	GATTCTGCTCATCCACATGGAC
	OR2T2	chr1:248616265	248616227-248616301	CATCATGGATACCATCTACATCTG	TGTGGTGGCTATAACAGCCAAC
	OR2T2	chr1:248616265	248616197-248616273	CCATGTACTTCTTGCTCAGCCA	GCTTCTCTTTGCAATAGTCTTC
	PABPC1	chr8:101730010	101730005-101730078	AATCCATAGCCCTTGGAACCAT	GCTAGATATTTATAACTTACACTTT
	PABPC1	chr8:101730010	101729975-101730048	TCAGCTGCTTCCTGCGTCTCAA	TTATTAAAAATAAGATTCAAAATAT
	PABPC1	chr8:101730010	101729945-101730016	GGAGCATTCCATTCATTTTTTCAA	AATATTAACTTAAAATGAATGGATT
	PABPC1	chr8:101730064	101730056-101730129	TATACCCATTTTTCTTTATTTGCTA	TTTCAATAGCTCTTTCAGCTGC
	PABPC1	chr8:101730064	101730026-101730102	TCATCACAAACCACCTAGGGAA	TGCGATCATTTAGGAGCATTCC
	PABPC1	chr8:101730064	101729999-101730072	TGTACAAATCCATAGCCCTTGG	TGATTAGCTAGATATTTATAACTTA
	PABPC1	chr8:101730110	101730102-101730178	GAGAGACAATCTGTTAGCCATC	TCCATAGCCCTTGGAACCATTT
	PABPC1	chr8:101730110	101730072-101730145	TATTTGCTATTGATTTAACATTTGT	AGCTGCTTCCTGCGTCTCAAAG
	PABPC1	chr8:101730110	101730045-101730115	CCTAGGGAAAAACATATACCCATTT	CATTCCATTCATTTTTTCAATAGCT
	PABPC1	chr8:101730326	101730318-101730394	TGAATATGTTGCCTACTCCACT	CGGACATTTTTGGCTTACCTTA
	PABPC1	chr8:101730326	101730291-101730361	CTTTATTATCAATGGATTTGTCCAG	AATGTAGCTCAACAATGTAAACATG
	PABPC1	chr8:101730326	101730258-101730331	TACCAAAAGCAGAAAATGTATCATA	TGCACAGTTCCTATTTCAAGCA
	EPPK1	chr8:144940290	144940282-144940358	GGCTGTGCACGGGGTCGATGAC	GAAGAAGCCCTTGGTGTCGTCG
	EPPK1	chr8:144940290	144940252-144940328	GCCGGTAGGCCACGTCCACGGG	GTACGTGAGGTTCTCGTGCGTG
	EPPK1	chr8:144940290	144940222-144940298	CGCGGTTCATCTCCTCGTCGAA	GTCCAGGGTGGCCCTCTGCAGA
	IFNA7	chr9:21202040	21202032-21202108	ATGGATTTGTAGCTGAGTACCA	AGGAGAAAGGAGAGATTCTTCC
	IFNA7	chr9:21202040	21202003-21202078	GTCTGAGGCAGATCACAGCCCA	GGAATCTGAATTCATGTCTGTCC
	IFNA7	chr9:21202040	21201972-21202048	ATCAAGGCCCTCCTATTACGCA	GGAACTGGTGGCCATCAAACTC
	IFNA7	chr9:21202073	21202065-21202141	AGTAAAGAAAAGGACCGGGCCA	GGAGTATCAAGGCCCTCCTATT
	IFNA7	chr9:21202073	21202035-21202111	GATTTGTAGCTGAGTACCAGCA	AGAAAGGAGAGATTCTTCCCAT
	IFNA7	chr9:21202073	21202006-21202081	TGAGGCAGATCACAGCCCAGAG	ATCTGAATTCATGTCTGTCCTTC
	PRSS3	chr9:33796649	33796641-33796717	TCCCTGAATTCTGGCTCCCACT	CCCTTCCTATTTCCACTCCAGT
	PRSS3	chr9:33796649	33796611-33796687	TGTGAGGAGAATTCTCTCCCCT	CACCCCTAACATGCTACTGACT
	PRSS3	chr9:33796649	33796581-33796657	GATGATGACAAGATTGTTGGGG	TGGCAGGAAGCAACCGCAGGCT
	PRSS3	chr9:33798504	33798496-33798572	AGCATGTTCTGTGTGGGCTTCC	TCCTCACAGCTGACTACCCAGA
	PRSS3	chr9:33798504	33798469-33798542	AAAGCCTCCTACCCTGGAAAGA	ACATTTCTACTTTCTTTGATCTCTT
	PRSS3	chr9:33798504	33798437-33798512	GATGCTCCGGTGCTGACCCAGG	AGATTATTGTCTCCTTCTCTGGC
	OR13C2	chr9:107367599	107367591-107367667	TGGAGGGAATAGAGGTGGTGGT	CACACACTCTGTTGTCCCCATG
	OR13C2	chr9:107367599	107367561-107367637	TCTTTCTTTCTGAAAGGAAGCT	ATAGCGGTCAAAGGCCATCATG
	OR13C2	chr9:107367599	107367531-107367607	TCTGCACTGCACAGCCAGAAAG	GGGATATCTCAGAGGGTTGCAG
	OR2T5	chr1:248652175	248652167-248652243	CTAGCCACCATGGCCTATGACC	TCCTGGACCAGGTCATGGGTGT
	OR2T5	chr1:248652175	248652137-248652213	CTGACACTAGCAGGTTCGGAAT	CGTACATTTCTGTCACTGTGCC
	OR2T5	chr1:248652175	248652108-248652183	CCTGAGTGTGGGATGCAGATGT	TCATCAGTCAATTGTCTCTCATG
	OR13C2	chr9:107367653	107367645-107367721	GAAAGAAGTACATAGGGGTGTG	AGAAAGGGAAATGGTCTTTCTT
	OR13C2	chr9:107367653	107367615-107367691	AGCAGATGTCCAAGAAGGAGAG	CAAGCCGAGGAACATCTGCACT
	OR13C2	chr9:107367653	107367585-107367661	CTAGCGTGGAGGGAATAGAGGT	CAGAAGCACACACTCTGTTGTC
	SLC25A5	chrX:118603644	118603636-118603712	TCTGTCCTTCTGGCGCGGTAAC	GTCTGTTAGGTGCAGCATGCCA
	SLC25A5	chrX:118603644	118603606-118603682	CGTGGTCCGTATTCCCAAGGAG	GTTATAACTGTCCCTGTTGGCT
	SLC25A5	chrX:118603644	118603576-118603651	CAGATAAGCAATACAAAGGCATT	GCATAAGCTCTTCTCTTTCCCT
	RBMX	chrX:135957644	135957639-135957712	TCCATAACTATCTCTTCCACGT	GCACTTTTCTATTACCTGTCTTTAG
	RBMX	chrX:135957644	135957609-135957682	AGAGGGCAGCGGTTCCCTTCGA	CTTCAACCTTAATTATTAATTTAAA
	RBMX	chrX:135957644	135957579-135957651	CATCTCTTGGGGACAAATAAACA	AGTTTTGGTTTATGCTTTTGATAAG
	OR2T27	chr1:248813656	248813648-248813724	ATAGACCCTCCCAGCCAGGCTG	GCTTCAGAAGGGCAGGCACCTC
	OR2T27	chr1:248813656	248813618-248813694	ATGGTGACGGGGGTGAGCAAGA	TCTCGTAGGCTGATGTGTCCGT
	OR2T27	chr1:248813656	248813590-248813664	ATCTCCCGAGAGGCACAGAAGG	GCATCATAATACAGCAGACATACA
	FBXO18	chr10:5955715	5955710-5955783	AGCCATCTGTCTGGCCAGGGTA	TAAATCTACTTTTTTTTCTGGTAGG
	FBXO18	chr10:5955715	5955677-5955753	CCTGCACTCAGGCCACAAAAGT	TGCAGATTGTGACTTGAATTTG
	FBXO18	chr10:5955715	5955650-5955720	ACATTTTCTATTGCCTATATCTTCA	GAGTTTAAATCCATCTGAGGAAAAA
	OLAH	chr10:15106487	15106482-15106552	GGATAAAAATAAGCCATTATTTCTC	CAGAACCATTGCATTTATTTTTGTC
	OLAH	chr10:15106487	15106450-15106525	GAAGGGCAGTGGAGAGCAGGGA	CTGCACTAGGTCTAAAAGAAAAC
	OLAH	chr10:15106487	15106420-15106492	CCTGTACATGTAAGTAATTTAGCTT	TTAGTATGGGATCCTACATTGCT
	CUBN	chr10:16990576	16990568-16990644	CATGGCAGAGACCGCTGTTTCT	CGTCAGGGCGCTGCTGAAGGAT
	CUBN	chr10:16990576	16990538-16990611	AATGAAGATAATGACAAGGAGAATG	ACTGATGCTAGAATCAGAGACG
	CUBN	chr10:16990576	16990508-16990584	TGTCGGTGCCACAGTAACGGCC	TGCGGTGACCGTGGTGTGGAAA
	TRDMT1	chr10:17199549	17199541-17199617	CTTCTGCAGTTTCAAGCTTAAA	TGGTAAAAGATACTGGTTCACG
	TRDMT1	chr10:17199549	17199511-17199584	GATCACTATCTTGTTGATTTTTCCT	CAGAAGAGCATATCGCAGCAAT
	TRDMT1	chr10:17199549	17199481-17199554	CAAGAAAATCTTTTAGCATTTTCAC	CCTTCTACAAGTGGGCTGAACA
	PRDM2	chr1:14107097	14107089-14107165	GTCAGCTGCCTCCTCTCTTGAT	CCTCGGTCCGGGCTCTGGTTTC
	PRDM2	chr1:14107097	14107059-14107135	CTGCCCTGCAGACACCCTCCCT	TAAATCCCTAGAAGCTCAGCCA
	PRDM2	chr1:14107097	14107029-14107105	AGTCCACACCTGATGTTTGTCC	TGCAGATGGGACCAGGAGCCCA
	C10orf113	chr10:21435342	21435336-21435407	AGAGTAGATTCTTCTTTCACTTTTA	AATGACTGGTTGATTAGTAAAGCA
	C10orf113	chr10:21435342	21435304-21435380	AGAAATTTCAGGTGCCATGCTT	GGAATGTACATTTCAGCCACAC
	C10orf113	chr10:21435342	21435274-21435350	CATATAAGCTAGAGGACAGCCA	CCCCAACACATACTCTACCTGT
	GPR158	chr10:25888125	25888117-25888193	TAAAGTGTAGCATCTCCAGGAA	CAACCAAATGCTGGAAGAAGTG
	GPR158	chr10:25888125	25888087-25888163	GCCTAGGAAAGAAGAGATCTGG	GTTTGTCCTTGGGAGTTTGAGA
	GPR158	chr10:25888125	25888057-25888132	CTTCTGCTCTAAGTGCAAATAAG	TTCCAGCAACCTTTAACATCAC
	MYO3A	chr10:26482146	26482140-26482211	AAGACTCCACATACTATTATCTACT	GATCACCTTTCTTATAGGTGTCTG
	MYO3A	chr10:26482146	26482111-26482182	CCGGAAACCCAAAACATTAAATAA	AATAGTATTTGTAATTAAATACTTG
	MYO3A	chr10:26482146	26482081-26482153	CCAAAAATATTGAGACCCCCAAG	ATTTATCCCAAAAGGAAAACATCAC
	PTCHD3	chr10:27702786	27702778-27702854	TGCAGATGGCCGTGGGTTCGGG	GAAGATCCAGGGGTGCGCGCCC
	PTCHD3	chr10:27702786	27702748-27702824	GGCAGTCGGTGTGACAGCGGTG	CGCGGCTGTCAGCATCAAGGGC
	PTCHD3	chr10:27702786	27702718-27702794	ACTGGAAGGTGCGGGACAGCAG	CTTGGGTAGGTACAGGAAGCCG
	LYZL2	chr10:30918597	30918589-30918665	TCGAGTAATCCTTTCCTAGCTC	TTGAGTCTGCGGAAGAAACACT
	LYZL2	chr10:30918597	30918559-30918635	CCCTGAAGCCATGTCTGATTCT	TGGTGCCTGCCGCAGAGGCTGA
	LYZL2	chr10:30918597	30918531-30918605	GACAGGCAGCTCAGGGGAGCGT	AATTTAGGTCTTACTGAAAAGGCA
	C10orf68	chr10:33094013	33094008-33094078	GTTTAAGTGTGTATCCTTAATAGCA	TTATTAAATGATGAATTCAAGACAC
	C10orf68	chr10:33094013	33093975-33094048	AATATTTCTCATTTATTTTTCTCCT	GAAAGCTTGAGAGGTGCTTTGG
	C10orf68	chr10:33094013	33093948-33094018	TTTCCCTGGTAAGAAAATATTTTTA	AATCCATCTATTTCTATAGAGACTG
	ANKRD30A	chr10:37433982	37433977-37434050	AGAGGCTTTGACTTGGTTTTCT	AGGAAGATGAAGAATATTCTTGTGA
	ANKRD30A	chr10:37433982	37433944-37434017	TATTAATATTGAGTGATGTGAAAAT	ATCAGAGGTTCCCATCAGAATC
	ANKRD30A	chr10:37433982	37433917-37433987	TTGTGTATTATTGATGTTATTCTCT	ATGAATATATCTGTGATTAACTTTT
	BMS1	chr10:43312088	43312080-43312156	GTGTTCTGAGAGAGGCCCACAT	GTGACTTTGAAGACTTGGAAAC
	BMS1	chr10:43312088	43312050-43312126	CTTTGTCGTAGCTGGCTGTTCT	TGGGTGTTCTTTTCCCAGAGGA
	BMS1	chr10:43312088	43312020-43312096	GGAAAATCAGGCCCCAATACTC	ACATGCATACCTGGCTCACAGA
	ZNF488	chr10:48370870	48370862-48370938	AGAACATCCCCAGAGGCCCAGC	GGAGCTGCCGAGGATGAAGGAC
	ZNF488	chr10:48370870	48370832-48370908	CAGGCCAACCTGGTGCCCCACA	ACGTGGAGAGCAGAGGCAGAGC
	ZNF488	chr10:48370870	48370802-48370878	AGGCCCAGGAGAGGGAGCACGA	CCGACCTGGCAAGCCGCTGCCC
	HERC4	chr10:69750019	69750011-69750087	TCAATGCTTCAACATCAGGTAA	TTCTAGGTTCACAAGAGCTGTA
	HERC4	chr10:69750019	69749983-69750057	GGGGACATTCTGGTAGAGTAAG	ATTCTTACCAAGTACTTTCAGTGG
	HERC4	chr10:69750019	69749954-69750024	CTATTGTTGTGAAATTGTTGGAATC	AGAAAAGGTTTCAAAAGAAAAAATA
	DNAJC16	chr1:15890831	15890823-15890896	CTGATATCACTGTTTTTCTTTTGAA	TCTGCTTCTGACTACATCTCAG
	DNAJC16	chr1:15890831	15890794-15890868	AGGCTGAATTTCTTTTTCTCTGT	ACATAGGTTTTTCTCCTTCGATG
	DNAJC16	chr1:15890831	15890763-15890839	TTTTCACAACAACTGGTAGGGA	TTAGTCCTGACCATCATCCATT
	AGAP5	chr10:75434752	75434744-75434820	ACATAACCTTCCTGAGCTCAAC	CCGTTCCTTCTCTTCCCTCGTG
	AGAP5	chr10:75434752	75434714-75434790	TGCTGTTGGCTAGGTCATTGCC	GAGCTTCTCCTCATATTTGGAA
	AGAP5	chr10:75434752	75434684-75434760	TTGTCTGCCCCTGGCTGCTCCC	CAGCTCAGTGCAGGGTAGTGGG
	C10orf55	chr10:75671643	75671635-75671711	GTTTTGGGATTGGGGCCAGTTT	TGCTTGGGTCAATCCATTTCTC
	C10orf55	chr10:75671643	75671605-75671681	GGGTGAGGCGAGAGGGAGAGGG	CCAGCCTGCGGGCATCTGGTAG
	C10orf55	chr10:75671643	75671575-75671650	TGGTCTTCCATTTGAGAACTAGA	GCAAGGGAGGAAGAGGCCGCCG
	AP3M1	chr10:75889745	75889737-75889810	ATCACTGTATCTTTTTATTTTTATT	AATGACCCCCTGAATTTCTGCA
	AP3M1	chr10:75889745	75889708-75889780	ATCAATGGAATATGAGTCTTCACTA	AGGCATTCCAGATAGTTTAATGC
	AP3M1	chr10:75889745	75889679-75889750	CTGAAGAAAGAAAAAAAAAAGGAAG	AAAACTTACCATGAAAGAAAGGGA
	DLG5	chr10:79628952	79628944-79629020	TGATCATCAGTCAATGCCAGGC	AGGGCATGGTGGACAGGACGCT
	DLG5	chr10:79628952	79628914-79628990	AGGGGTCACTCGTCTTCACCCC	TGCTGAGGGAGCTGCTGCTTTC
	DLG5	chr10:79628952	79628884-79628960	GAAAGAGGGGAGACCATGTTAC	TCCTCCCCAGACAGTGGTACTC
	POLR3A	chr10:79767484	79767476-79767552	TCTTGGATCCTGACCCTAGGGT	CTTACACAGGTAGACAGGAGCC
	POLR3A	chr10:79767484	79767448-79767522	AGTCTCGCAGCAAAATGTAAAA	AGCTTTAACTAAAAGAAGGATGCT
	POLR3A	chr10:79767484	79767418-79767492	ACATGGCATCTGCAGCTTCATT	AACGTAAACCCTTAAGACTCTAAC
	WAPAL	chr10:88259559	88259551-88259625	GAGATCATCAAAGCCAAAATACTT	AGGCTGCAAGGAGGGTGATGGA
	WAPAL	chr10:88259559	88259521-88259597	CATCATCTTCATCATCTTCGCT	GTCCTGGGAATTATCATTGCTT
	WAPAL	chr10:88259559	88259491-88259564	TTTTTTTGCTTGTCTTTCTTTCTAC	CTTACCTGCATTGTTAGTACCA
	C10orf116	chr10:88728323	88728315-88728391	GCAGGGGCACCTGCGTGGATGC	CCGAAGCCATGGCAAGCAAGGG
	C10orf116	chr10:88728323	88728285-88728361	GGTGAGGATAGCGCGCGACCTA	CCAGCTGCTCTTGACGACTCCA
	C10orf116	chr10:88728323	88728255-88728331	CAACAGGTGGAGGGGACCGCCC	TCGCCACTCTGGGCAGGATCCA
	IFIT5	chr10:91177539	91177531-91177607	AAGGTTTTTCTGGCACTGAAGC	ATCGGCTGGATGATTCTGATAG
	IFIT5	chr10:91177539	91177503-91177577	GTTACCCTGAACCCAGATAACA	AATTTAACATCGGCTATGCTATCA
	IFIT5	chr10:91177539	91177471-91177547	AGCTTTTCTCTGGGGCCTTTGA	AGGCTCTGGAAGTGGAGCCTGA
	ANKRD1	chr10:92675394	92675386-92675462	ACCCAGGCTTGGGGGAGTGATT	GTCTCACCGCATCATGCAACGG
	ANKRD1	chr10:92675394	92675356-92675432	CTGAGGCCAGGAAGTGGGTCCT	TCAGGAGTCGGATCATCTTATA
	ANKRD1	chr10:92675394	92675326-92675402	AGAAGCAGAGTCAACAGGTTCA	TCTTGATGTTGAGATCCGCGCC
	KIF11	chr10:94397061	94397056-94397126	TTTTTGTTTCTTCAAAGATAGAAGA	ATATTTTCAAGACTTCATTGACAGT
	KIF11	chr10:94397061	94397026-94397096	AATTGATGTGTTGTTTAAGAAGGAA	CTATACTGAAAATCAATAGTCAACT
	KIF11	chr10:94397061	94396994-94397066	GTAACAAATGCTATGTTCTTAATAT	TGGAAATGATTTTATCCCCAACT
	RSC1A1	chr1:15987099	15987091-15987167	AATGCCAATGTCAAGAACATTG	CTTCAGAATGCAGTGGCTGCTC
	RSC1A1	chr1:15987099	15987061-15987134	CTAGTTACTTTGCTTAATTCAACAG	ATCCTCCAAGTGCGAAGAAAAG
	RSC1A1	chr1:15987099	15987031-15987107	ATGGAAATCGATACAGCTCAAC	TGAAAGGAAATGGGCTCCCACA
	CEP55	chr10:95287736	95287728-95287804	TGCTGCACTCAATGAAAGCCTG	AAACAGCTTCATGAGTTTGCCA
	CEP55	chr10:95287736	95287701-95287774	AAAAGTTGCCGCCTCACCAAAA	AAATTCTATTATTTGAAACTTATTT
	CEP55	chr10:95287736	95287668-95287744	CACTTTCCAAGGAGAGACTGAA	AAAAAAAAGCTGAACATTGGCC
	PIP5K1A	chr10:95719004	95718996-95719070	GATCTACTCCAAATTCAAAGTCAC	AAGCTGCAGCTGCCTGCCGGGC
	PIP5K1A	chr10:95719004	95718966-95719042	ACCAAGGCCAGCTCAGGATCAG	CAGTCGTAGCAATCCCGGCCTC
	PIP5K1A	chr10:95719004	95718936-95719012	TGCCGCTGCTCTTCCATAAATA	TCAGCAGGGCATCGTCTGAGTC
	CC2D2B	chr10:97769632	97769627-97769699	TGCTCATTCTAAGTTTTGACCTC	AGTGGTCACTCATATATAAGAAAGA
	CC2D2B	chr10:97769632	97769596-97769667	GCAACAATCTGAGGTAAGAGAAAAT	TTTTCATAGGATCACTGTCTCAAG
	CC2D2B	chr10:97769632	97769567-97769640	CATTGTCTTCCCTTTTTCTGCT	GATATTAAGTAAGTAATAAAAAATT
	ARHGAP19	chr10:98988957	98988949-98989022	GCCATTCCTATAGACAGACTTTACT	CAGACCACTTCAATCTTGTTGG
	ARHGAP19	chr10:98988957	98988920-98988993	AAATTGTACAGTGGTTTCAATGTT	TAGTACCTTTTTTCCCCTCTTTC
	ARHGAP19	chr10:98988957	98988892-98988965	GGAGAGCCAGAAAATAACTGTA	CATTTAGTAAGAACAGAGAGTAAGT
	GFRA1	chr10:118030384	118030376-118030452	CACTCATCCTTGGCCTCCAGGC	TCCAGTAAATGCGCAGGCAGTT
	GFRA1	chr10:118030384	118030346-118030422	TTCTGCTTCAGGGCCTCCATGG	CACGCGTACCCTGCAGGCTCTG
	GFRA1	chr10:118030384	118030316-118030392	CCCCGCTTGCAGCGGCAGTTGT	GGAGGGACACGGGGTGGGGTGG
	BTBD16	chr10:124090744	124090736-124090812	TATTGCCTCTCTGACTTTGTTT	ACCTTAACTTCTTCCCAGAGTC
	BTBD16	chr10:124090744	124090706-124090782	CTGCTCTGCAAGGACACAGTTG	TCCCAGGCAAGGATCTGGAGGT
	BTBD16	chr10:124090744	124090679-124090752	ACAGTCAACCATTACCACGCAG	AAAACTAAAAAACATTCTCTTTGCG
	CTBP2	chr10:126678221	126678213-126678289	GCCTTGTAAGTTCAGGGCAGAG	GATGCCTCCAGGGATGATCCCT
	CTBP2	chr10:126678221	126678183-126678259	GCGGATATCTAAGGAACACACA	TGCCACTGTCGGGAGGTTGTGA
	CTBP2	chr10:126678221	126678153-126678229	GTCCTCCTGGAGCCACACCCAC	CTGGTTGGGAGAGGGCGCTTGG
	FANK1	chr10:127585221	127585213-127585289	AGTGTGGGCGCCCCGCGCGCGA	AGGCCGGGGAGCAGCCGACCAT
	FANK1	chr10:127585221	127585183-127585259	GGGCGACCGGGCTGGGGCTCCC	GGCGTTAGGAGTCCGGGGGTTC
	FANK1	chr10:127585221	127585153-127585229	GGAGGCCCGGGCTGGAGCTGGG	CAACCGTAGCGACGCCGGCCCT
	RIC8A	chr11:209898	209890-209966	CACCCTGGACTCCATCAAGGGG	ACGCTGGGGGTGACTCCTGAAG
	RIC8A	chr11:209898	209860-209936	CATGGAGATCCTCAAAGTGCTC	GTGCGCCTGCTAACTGACACAC
	RIC8A	chr11:209898	209830-209906	GCTCCTTCCTTCCCAAGAGACT	CGCCAGCAGCTGTTTCAGGAGC
	MUC6	chr11:1018555	1018547-1018623	TTCTTGTTTGAGTGGTCTCTGT	TGTTGCAGTGACAGGACCTGTG
	MUC6	chr11:1018555	1018517-1018593	GGGTTTGGGGCGTTGTGTATTC	GGTTGGATAGGTAGTGGTGGCA
	MUC6	chr11:1018555	1018487-1018563	CCGCCGTAGGCGGGGAGTGTGT	AGTGGGAAGTGTGGTCTCAGGG
	NBPF1	chr1:16902945	16902937-16903013	GGGTTGAGTGATCCGCTCAAAT	TAACTTCTCCCTTAACTGGGTC
	NBPF1	chr1:16902945	16902907-16902980	GGTGAGACGGTAGAGAAAATTTAAG	CAATGAGCAGGAGGCATCTCTC
	NBPF1	chr1:16902945	16902877-16902951	AGAGTGAACCAGGACTTTATATTG	CGGAGTGAGGAGGGCCTGGAGA
	MUC5AC	chr11:1253980	1253972-1254048	CGGGGGACCCTGGCCGGCAGCA	CTGTGCCGCCAAGGGCGTACAG
	MUC5AC	chr11:1253980	1253942-1254018	GGTGGGATGTGTCCACACCGCG	GTGCGCCGCGCTGTCCTCCTAT
	MUC5AC	chr11:1253980	1253912-1253988	ACGGCGTCTGCAGTGAGTGCCC	CTGCAACTGTGAGCGGAGCGAG
	MUC5AC	chr11:1258240	1258232-1258308	GCACGGCCAACCCCTTCCGCAA	CACGCGTAGCCGGTCCGTGGTG
	MUC5AC	chr11:1258240	1258202-1258278	GCCCGGACGCCCTGGCACCCAA	CTTCGACGACAATGCCATCAAT
	MUC5AC	chr11:1258240	1258172-1258248	TTGGGAACAGCTGGAAGCTCTC	GCAGGGCAGGGTCTGCGGCCTG
	MUC5AC	chr11:1271143	1271135-1271211	ACGAAGGCCACCACGACAAGGG	GGACCCTCCCAGAACAGACCAC
	MUC5AC	chr11:1271143	1271105-1271181	GAGACCACCCACACCTCCACAG	CCATCCCCTCCTCCACCCTTGG
	MUC5AC	chr11:1271143	1271075-1271151	ATGTCCACAATCCACCCCTCCT	CCACCAAATCCACAGCTACCAG
	OR51E2	chr11:4703317	4703310-4703385	ACTTCATTACATCCTGGTGGAC	AAAATAGGACAAGGAGATGAACA
	OR51E2	chr11:4703317	4703279-4703355	CCACATTGGGCAAAGTGTCTGC	AGGCAGTTGCAGAACCGTTCGT
	OR51E2	chr11:4703317	4703249-4703325	TGACCAGCAGAATGGCAGTAAG	TCCAAAGGCCTTGGCCCGCTCT
	OR52D1	chr11:5510540	5510532-5510608	CTCCATGCAGTCTTTCATCTTC	GTGCCAACATCACTGTCAATAT
	OR52D1	chr11:5510540	5510502-5510577	CATTCTCATTGCCATTTCCTATG	GTGAGCATATGGGCATTGCCCG
	OR52D1	chr11:5510540	5510472-5510548	GTGGCTCTGCTGGCCATGGGAC	GTGGTCACCGTGTCATGACACA
	OR52N1	chr11:5810023	5810016-5810089	TCTGTGAGCAGGAAATAAAAAAAA	CCATTTAGGATGAATGAAGCTGG
	OR52N1	chr11:5810023	5809985-5810058	AAGTTCATTGTATAGCAGTTATAGC	CACAAATGCACATCTTCCAAAC
	OR52N1	chr11:5810023	5809955-5810028	GCCATTTAGAAATGACATAATGACT	CTGTACATGGTACACAGTGGGA
	OR56B4	chr11:6129681	6129674-6129749	AGCTCCCACCTCATCCTCATCC	GTGATATGGCTCTGGTATTTTCT
	OR56B4	chr11:6129681	6129643-6129719	GAAGCAATGTCCAAGGCTCTGA	AACTGATGCTAGCATGGGTCTT
	OR56B4	chr11:6129681	6129613-6129689	CTTCACTCTGTGCTGAGGCTGA	GTGATGACATCACTGTGAACAA
	NLRP14	chr11:7064705	7064697-7064772	CAGCCTTTTGAAGATTTGAAGTC	AAACTGCTATGTGTTCACCCAC
	NLRP14	chr11:7064705	7064668-7064743	GCAGTTGGGAAGCTGGGAACCC	CAATATTATTCAGAAGGACGCAG
	NLRP14	chr11:7064705	7064640-7064710	AGTTTTTTGCAGCTATGTTCTATAT	TCAATCTGATGTCTCTAGTTTTATG
	CYB5R2	chr11:7686606	7686598-7686674	AGTGGTGGCGGGCCACACACCA	ATGCAAAATTGCTGAGCACGTG
	CYB5R2	chr11:7686606	7686571-7686644	TCCAGGTTAGGGTGAGCCGCCG	GAACTTACTCTGAAACAGATGAAAA
	CYB5R2	chr11:7686606	7686538-7686612	TGAAAATCATGTCCTGGGTATAAC	GAAAACATCCCAGTTTACCGTG
	PDE3B	chr11:14865528	14865520-14865593	CTTTAAAGAGTAATTCTGAAATTTT	TGGCAGCTGCCATGCATGATTA
	PDE3B	chr11:14865528	14865490-14865564	CCCCTCAGGTAGGAAATATTTTTA	TTCCTGCATTAGAATTGATGGC
	PDE3B	chr11:14865528	14865460-14865536	ACAAATGCATTTCTAGTGGCTA	ATGAGAGTTATGGCTGCCTGTC
	NBPF1	chr1:16905803	16905795-16905871	TGTGGCAGAAGAGGTGGGGCCA	TCTGCCAGCTGGGGATGCAATT
	NBPF1	chr1:16905803	16905765-16905841	AGGGCCGGCTGATACCACCATG	TCTTTGAGGTTTCTGAACTGCT
	NBPF1	chr1:16905803	16905735-16905811	AATGTTCATCTCTGCCTTCTCG	AAGCAGGCCAGTTGAGTTACAA
	LDHAL6A	chr11:18500358	18500353-18500423	TTAAAGCTAATTCTGTAGATTGAAG	TAAAAGTAAAACTGACTCTTGAAGA
	LDHAL6A	chr11:18500358	18500320-18500396	CAGAAGGAGCTCAAGCTTTAAA	TCCTGGGAGAGAATGGTATCAC
	LDHAL6A	chr11:18500358	18500292-18500366	CAAAAGAGTGCAGAAACACTTT	ATGAAGACATATTCCTTAGTGTCC
	TMEM86A	chr11:18723254	18723246-18723322	GGGCTGCGGCTGGCCGGGGCAG	GCTATGCCCTCCTCTACCCATG
	TMEM86A	chr11:18723254	18723216-18723292	ATCGGCTTCATGGGCTGGCGAG	GTCTGGTGATGGCAGCGCTGTC
	TMEM86A	chr11:18723254	18723186-18723262	ACCTACCTGGTGGGGGTCTATG	TTGGCATGCAGCCACTGGCTCT
	PTPN5	chr11:18754156	18754148-18754224	CCTCCGGCCAATACTCGGTGCA	CCCAGGCCTCACCTTGAGGGAG
	PTPN5	chr11:18754156	18754118-18754194	TGATCTCAACACCGTCGTACGC	ACACTCATCCTCAGCTTCACCC
	PTPN5	chr11:18754156	18754088-18754164	AATCCTCCGTGTGAATGACTTT	GTTCTCTGTGGAGCCCCCAGTT
	TCP11L1	chr11:33087551	33087545-33087619	CCAGAGGGGTCTCCCACTGTAA	GATTGTGAAGATTTTGCTAACAGA
	TCP11L1	chr11:33087551	33087513-33087589	AGTGGATGTCAGAGAGCCGACT	CCAGGCCGACTTTGCTGAGAAA
	TCP11L1	chr11:33087551	33087483-33087559	AAGTGGAACTTTGATGCGTGGA	CTTCAGCATGGCAGCGCCAGGA
	C11orf41	chr11:33640182	33640174-33640250	CCTGAAGGCAAGGGGGATAGGG	ACCTTCTGGTGACTCGGGAGCG
	C11orf41	chr11:33640182	33640144-33640220	TGGGCTGGGTAAATACAAGCTT	ACAGCCCGAGTCCAGGGGAAAC
	C11orf41	chr11:33640182	33640114-33640190	CGCAACAGCGGATACGATGTGA	ACTCTGTCTACAGAAGCCGGCA
	MTCH2	chr11:47640398	47640390-47640466	TTCCCCTGGAAAACAAAACAAA	TCCCTGCCCCACATCTTCAAAT
	MTCH2	chr11:47640398	47640360-47640435	CCGGAAAAATAAGCTATTTCCTC	TGTGCATCTGGGACTACAGAAA
	MTCH2	chr11:47640398	47640333-47640405	ACAACAATAAGTCTTCCCAAAGG	TATAGAAATCAACATTCTCTCCCAT
	NUP160	chr11:47857265	47857257-47857333	TGTCAGCTACCATTAGGCACAT	CAGGTAGAGTCCCATGGTGGGG
	NUP160	chr11:47857265	47857227-47857303	GGTCTTTCTTCACAGGGACATA	TCCTCGTTTTGGTGCATGCATG
	NUP160	chr11:47857265	47857200-47857273	ATTTGTGTCCAGTTCCAGCAGT	TTGGTATGTGTCTTATTTGTTTCAT
	OR4X1	chr11:48286223	48286215-48286289	AAAATGCCATGAGGAGATTTATTG	TCACCCTCCCTGCAGACAAGAT
	OR4X1	chr11:48286223	48286186-48286261	ATTTACTCCTTCAGGAATGCTG	CTTGCTCCTTGGTCTATATTAGG
	OR4X1	chr11:48286223	48286155-48286231	ACAGTGGTCACACCTCTCTTAA	ATGTCACAGTTGTCGACCTGTT
	OR4C3	chr11:48346845	48346837-48346913	CAGTGATGGCTTATGACCGCTA	TGACTCATTGTATGAGGGGAGA
	OR4C3	chr11:48346845	48346808-48346883	TTTTGGGAGGTGTTGAGATCAT	TTCTTCTTCTATGGCTCCTAAAC
	OR4C3	chr11:48346845	48346777-48346853	GCTGCATGGCTCAGCTCTTTGG	GGCCAACCTATCCTTTATTGAC
	OR4A16	chr11:55111217	55111209-55111282	ATAATTTGTATGGTCATCTTTACCT	TTATTGACCACTCTGTCTGTGA
	OR4A16	chr11:55111217	55111179-55111255	GGACTCACTGTGGTTGCCAATG	TGTACAGTCTACCAATCTGTGG
	OR4A16	chr11:55111217	55111149-55111225	GAACTGTTGTGCCTTGACACCT	TTGTGCACTCTGTGGTTCAAAT
	NBPF1	chr1:16909246	16909238-16909314	TGCAACAGAGATTTCTGAGACA	CTCTCGTTCCTGAGAGTGAACC
	NBPF1	chr1:16909246	16909208-16909284	TGGAAAGGGTTGAGTGATCCGT	TTCCCGTAACTTCTCCCTTAAC
	NBPF1	chr1:16909246	16909178-16909254	TAAGGTGAGACGGTAGAGAAAA	CTGATTCAATGAGCGGGAGGCA
	OR8I2	chr11:55861104	55861099-55861170	TTACTGTATTCAGTAGTCATGTCC	TTTGTTCAAATGTACTTTTTTGTTG
	OR8I2	chr11:55861104	55861066-55861142	CAATCGCTACATAGCAATCTGC	AATCGGAGATCCATCTCCTTTG
	OR8I2	chr11:55861104	55861036-55861112	TGAGTGTTTCCTTCTGGGATCA	ACACCTAAGGCATTGGTGAATT
	OR1S2	chr11:57970980	57970972-57971048	CAGGACAGTTTGAGCAGAGGGG	TGATGCAGACATAGGAGAAGAA
	OR1S2	chr11:57970980	57970942-57971018	AACACAAGCTCATTGATCATTG	GTGTGGATGATACTCCCAGGAC
	OR1S2	chr11:57970980	57970912-57970986	GGAAGATGATAACTGATAAACCCA	CACAAGTGGAGAAGGCTTTCCA
	OR1S1	chr11:57982629	57982621-57982694	TCTCATGGTTCCTCAGTAATATTAT	GGGGACCATGGCCTATGACCAC
	OR1S1	chr11:57982629	57982591-57982667	CCAGGTTCGGCATTTTGCTCAC	TGTGTTTGTCGTCATTGACAAT
	OR1S1	chr11:57982629	57982561-57982635	CCACCCTCTGAATTATACAATTCT	GAGCTGCATCACACAGATGTAC
	OR10Q1	chr11:57996205	57996197-57996273	GTGGCTGTGGTGAACGCACGGA	TGCTGTGTGTGCACACCACCCA
	OR10Q1	chr11:57996205	57996167-57996243	AAGAGAAGGAAGAGAAGAACCT	ACAGGAAGAAATACATCGGGGT
	OR10Q1	chr11:57996205	57996137-57996213	CCACAGAGGATCATCAAGTAGA	TGTAGCAGAGTTCCAGGAAAGA
	GANAB	chr11:62400956	62400948-62401024	GGCAGGGACGAGGGGCTAGTGG	TCCCTGGGTGTTTCCTCAGGCT
	GANAB	chr11:62400956	62400918-62400994	TAGGAGAGCTGTCTGCTCCAAT	ACCCACCCGCTCCAACTTGCCT
	GANAB	chr11:62400956	62400888-62400964	AGCTGGGTCTTTTGATCCTTGC	CACCCTCCCAGCCAGCCCTATC
	ESRRA	chr11:64083331	64083323-64083399	AAGCTGTTCTTGGAGATGCTCG	GCAGGCTGCTGCTCACGCTACC
	ESRRA	chr11:64083331	64083293-64083369	GTGAAGCTGGAGGGCAAGGTGC	CCGGAGGGGGTGCTGAGCGGCG
	ESRRA	chr11:64083331	64083263-64083339	GCGGGCAAAGTGCTGGCCCATT	TGCTGGAGTATGAAGCCGGCCG
	PACS1	chr11:66001344	66001336-66001412	AAAGACGGGAGGCACCAGGAGG	GCTACCTGAGCTCCATCCTCAG
	PACS1	chr11:66001344	66001306-66001382	TACATGCGCTTCCTCATCATCC	CAGTGAAGGTGGCTGCTGTGGG
	PACS1	chr11:66001344	66001276-66001352	CTGGCCAACAAGACCTCCGACT	GCTGCAACTGCAACTCTTCCAT
	KDM2A	chr11:66949322	66949317-66949387	GTCTTTAAGGCAAAGATTTAAGACT	TACTTACTGGTGTTTGTTTCATAGA
	KDM2A	chr11:66949322	66949287-66949360	TGGGTAAGTGTCGAGCTTTTGG	ATTTACTAGAGCAATTGTGTTTTCC
	KDM2A	chr11:66949322	66949257-66949330	ACTTCACTGTGAATGATGTCAA	GTACTCAGTACTTTAAGAAAAAAAA
	ATPGD1	chr11:67186623	67186615-67186691	AGGCCCTGGGTGATATCCTGCA	AGGGGATGCCAGCCTAGGGCTA
	ATPGD1	chr11:67186623	67186585-67186661	AAGAGGAAGTGGAGGCTTTTCT	CACCTACAAGCCGCCGGGGCTG
	ATPGD1	chr11:67186623	67186555-67186631	GTGGCAAAGAGGGCCAGGAGAC	TGGTGTGGCTGTGCCAGCAACC
	LOC645332	chr11:67560757	67560749-67560825	GTGTGGGGCTGCTAGGACAGGC	TGACGAGGTTCCACTTCCCATC
	LOC645332	chr11:67560757	67560719-67560795	CAGTGTTTGGGGACAGGACATG	TGCTCTTCGTAGGGAAACAGTT
	LOC645332	chr11:67560757	67560689-67560765	TGGAAACAGAGGACATGTGTTT	AGTGTGAGGTTCAGCATTGCCA
	NBPF1	chr1:16912085	16912077-16912153	ACCATGCTGACGTTTGTGGCAG	ACTGCTGTTTCTTCTCTGCCAG
	NBPF1	chr1:16912085	16912050-16912123	TTCTCGCTGGACAAAGGGCCGG	TTACAAAACATTTCTCTTTGAGGTT
	NBPF1	chr1:16912085	16912017-16912091	TCTCGTTGATTTCTAGAATGTTCA	GCTGGTTGGCCAGGAAGCAGGC
	FAM86C	chr11:71507157	71507149-71507225	CCCACCCGGGCCTGCATGGTCC	CGGGAGCACCAGCGGGCTCCTC
	FAM86C	chr11:71507157	71507119-71507195	GTTCACCACCGAGCTATGTGAG	GTCGGGGTCCTGCGGAGGCTGG
	FAM86C	chr11:71507157	71507089-71507165	TACCGTCTGCAACCCAGAGATG	CTGTATTGCCCAGAAGCCATCG
	INPPL1	chr11:71940708	71940700-71940776	TGTCAGGCATCCAGAAGAAGGT	GTACAAGCCTGGTTCTTCCTCC
	INPPL1	chr11:71940708	71940670-71940746	TGCTGAAGCTGTCAGTGCTAAA	TGGGTGGGAGGCTCTGCTTAGG
	INPPL1	chr11:71940708	71940640-71940716	AGACAGGGGAGCAGGAACTAGA	CCTCTGGGAGGTGCGTTCGTGT
	INPPL1	chr11:71941885	71941877-71941953	GCTGGGGCTGGGGCGGGAGAGA	GCCAGCTGTTGCAGCTCATGAA
	INPPL1	chr11:71941885	71941847-71941923	ATAGGCACCTGGAACATGGGTC	TGCTGTTCCCCCAGAAGCGGGA
	INPPL1	chr11:71941885	71941817-71941893	CAGGACGAGCCCGACATGATCT	TTCCTGGATGCCTACCCGCCCC
	PRKRIR	chr11:76072085	76072080-76072150	TATATTACACATCAATAAAATTCTA	GATCAAATATTGTTGGTATTGCATT
	PRKRIR	chr11:76072085	76072048-76072122	GTGTTAATTCAGAGATGGTCCTT	TACTATGTGGGTTGTTCAAATGA
	PRKRIR	chr11:76072085	76072020-76072091	CTGTCCTATAAGGACTCTGAAAAA	ATACCAGTTCTTTTATTCGTTTTCT
	NAALAD2	chr11:89880587	89880579-89880654	ATATCGATTGTGGATGAACATGA	AATCCAAACCCAGTGGAAGAAA
	NAALAD2	chr11:89880587	89880551-89880625	CTTACCCCAATGAGACAAATGC	AACAGAACAAAATTTCTTGCTTGC
	NAALAD2	chr11:89880587	89880521-89880594	GCCAAGTTGGTTCATTATGATGT	TTCTTTTACAAAGCTTCCTCATCT
	FAT3	chr11:92532370	92532362-92532438	TCCCATACTATGCTGCTGTTCA	AGAAGCCAGCCGTGAGCTGGAC
	FAT3	chr11:92532370	92532334-92532405	ACATAAATGACAATTCTCCAGTCTT	TGAAGAACAAGAGTTATATGAGCT
	FAT3	chr11:92532370	92532302-92532378	GAGTGGTGGTCAGGGTTAACAT	CATTCAGACGACTGGAGTCCCC
	KIAA1731	chr11:93400944	93400939-93401009	GTAATATTAGTAAAAAGTAAATTAT	AACTGTATTTGGCAAGTTTAAGAAG
	KIAA1731	chr11:93400944	93400909-93400980	AGATCTTATTTGACTACCCTGTTG	CACAAACTCAGAAAATACAGAACTT
	KIAA1731	chr11:93400944	93400876-93400952	CATCGACAGGCCAAAGAAAATG	CAGAGGAGCTAAGGGCAGAATG
	KDM4D	chr11:94730991	94730985-94731058	GTCAATACACCCTACTTGTACTT	CTCCTTGTTTGATGAAAACACTAA
	KDM4D	chr11:94730991	94730953-94731029	AAAAGGAATGTGGGGTTGTCAT	TTCACCGATTTATGGTGCTGAC
	KDM4D	chr11:94730991	94730923-94730999	GGCACCTGGGAACAATTCAGGA	GCGAAAATACTGGAAGAACCGC
	SFRS2B	chr11:94801026	94801018-94801094	TCGGTCTCCAGGTCTCGCTCGC	ATCACAGCAGCCGGTCTCACTC
	SFRS2B	chr11:94801026	94800988-94801064	TCGAGCTCTGCGCGACGATCCA	CTGGTTACAGTAACTCTCGCTA
	SFRS2B	chr11:94801026	94800958-94801034	ACTAGCTCTCGCTCTGCATCAA	CTCGCTACGGCGGATCTCACTA
	ENDOD1	chr11:94862082	94862074-94862150	CCCTTTCTAGCACCAGGAGCAA	AACTGAGCAAGACACAGAGAAA
	ENDOD1	chr11:94862082	94862044-94862119	CGAATGGTACAATCTCAAAAGAG	CCCTCAGCTGTTTCAGAACAAC
	ENDOD1	chr11:94862082	94862016-94862090	AAGTGGTTAACCAAATCCAGGA	AAAAGATCTTCAGAAACTGCTTCC
	ATAD3B	chr1:1431060	1431052-1431128	CCTCTGTCCCCCAGGATGTCTT	CCTCATGGAGCCTGGCCACGGA
	ATAD3B	chr1:1431060	1431022-1431098	TCCTGGATGGGGACTGGGCTGT	CCCTATCCGGAGTCCAAGGCGA
	ATAD3B	chr1:1431060	1430992-1431068	CTTGCCGGCCCCTGCACATTTA	CGGAGGGGCCTGGGCGCGGGGT
	NBPF1	chr1:16915542	16915534-16915608	CGTTCAAATATTGCAACAGAGATT	CTGGGTCAGCTCTCGTTCCTGA
	NBPF1	chr1:16915542	16915504-16915579	AATTTAAGAGTGGAAAGGGTTGA	ATCTCTCCCTTCCCGTAACTTC
	NBPF1	chr1:16915542	16915474-16915550	TATATTGCCTAAGGTGAGACGG	CTGGAGATGCTGATTCAATGAG
	ANGPTL5	chr11:101762177	101762169-101762244	CGACACCCATCATTATCAACATC	TAGATTTGCTAGACCACACTCG
	ANGPTL5	chr11:101762177	101762141-101762215	CAGACTGACCATTGACCAGGCA	CAATTTTCCAGAGAAGTGATGAAT
	ANGPTL5	chr11:101762177	101762109-101762185	TCTTGTTATGGAGGTGACTGCA	CCACGTGCCCCATTGAATTCCA
	MMP1	chr11:102668176	102668168-102668244	ATTATCGAAACACTGCATGGGA	ATTTTTCAACCACTGGGCCACT
	MMP1	chr11:102668176	102668138-102668211	TAGTATTTTTCCAGGTATTTCTGAC	TCAGCCCAAAGAATTCCTGCAT
	MMP1	chr11:102668176	102668108-102668184	ACTTGCCTCCCATCATTCTTCA	GGGTTTCAGCATCTGGTTTCCC
	EXPH5	chr11:108383234	108383228-108383300	TGCCTTATTTTTCCTTTTCCTCTT	GAATTGCTTTGATTTGCTTCAATG
	EXPH5	chr11:108383234	108383199-108383269	TTTGCTTAACTTTTCAATACAGGAT	CAATAAATTGTGTCAAGTTCAGAAA
	EXPH5	chr11:108383234	108383167-108383242	ACTGGTGGGTACTGATATACTT	AGAAAACTGCTTGATTTTCTTGG
	C11orf87	chr11:109294865	109294857-109294933	AAACGGTGGTACTGTCCTGATC	GGGTCCCTGTGCTCCTCCGCCT
	C11orf87	chr11:109294865	109294827-109294903	GTTTGGACACAGCTGGCGAGGG	GTCCTCTTCGTCCCCTGGCCTC
	C11orf87	chr11:109294865	109294797-109294873	GTCCCCAAGGAGCACACGCAGC	CTTCTGCGCCCCTTCCAACGCC
	ZC3H12C	chr11:110035627	110035619-110035695	AAGGGAGCATGAGCTGTGGGAG	CTCAAATCTGAGTCTCTCAGGC
	ZC3H12C	chr11:110035627	110035592-110035665	TAAGTTCCGTAGCTTCTGACTG	CATCGGATATTATTCCATGTTGAAT
	ZC3H12C	chr11:110035627	110035559-110035635	GGCGTTTCTCCTTAGACACAGA	ACAGTATCCAAAATGTGACTCA
	NCAM1	chr11:112832340	112832332-112832405	AATTCTCAATCTGGTTTGCTAATTA	TCCCTCCCAGCCAGCAGATTAC
	NCAM1	chr11:112832340	112832302-112832376	GGAACTGCAGGTACATTTTTTTTT	GGGGGGCACAGAATTTACCGCG
	NCAM1	chr11:112832340	112832272-112832346	AAGGATTTCATTTGGACTTTGTTT	CTCAGCCGCCGTCCACACTCGC
	CEP164	chr11:117233137	117233129-117233203	GGTTTAGGAGAAGAAACCAATGAG	TCTATTTTGAAGCCTTCACAGG
	CEP164	chr11:117233137	117233099-117233175	TGAGGACAAGACTGCTCTCAGC	TCTTCCAAGTGAGTCCTTTGAC
	CEP164	chr11:117233137	117233069-117233145	TTATACAAAGGGTCTCTTGGGC	GGAGGAGCATTCTAAAGGTCAT
	SCN2B	chr11:118038962	118038954-118039030	AGGATGGGTGGCTGGATGAGCA	GGGGTTCCCTGAGAACTCCACG
	SCN2B	chr11:118038962	118038924-118039000	ACTGGAGGAACTGGGGTTGGAG	TCTCAGCATCACCGACACATCG
	SCN2B	chr11:118038962	118038894-118038970	CCAGCTTCAGGTTAATGATCTT	GTAAATCCCCTCATCCTCCGGC
	C2CD2L	chr11:118984643	118984635-118984711	GGGGAGAGGAGCTGGGATGGGG	TCGCCAGCTGACAGAGCCCAGT
	C2CD2L	chr11:118984643	118984605-118984681	TCTCTGGTGTTTCCAAGGTAAC	CGGCTTGGACCCTGTAGCAGAG
	C2CD2L	chr11:118984643	118984575-118984651	AGACACCCACCAAGCGCAGCAC	ACCCCTAGCAGGGGACAGCCAC
	ARHGEF12	chr11:120348991	120348983-120349059	TCTCAGAAGAACGGTGGGCATT	GGCTGAGAGACAGTTTGCAAAG
	ARHGEF12	chr11:120348991	120348953-120349029	AAATCGCAATCCCAGATTCACA	TGGGAAATCAGAGGTACGTGAT
	ARHGEF12	chr11:120348991	120348923-120348999	GGACACTAAAGGAAGTTGGAGA	AAAACCTCAGTCTCATTCACTG
	ESPN	chr1:17030477	17030469-17030545	ACACCGTGGTGTTGGGTGAGGA	GTGCTGGCCCTTGATGCTGGAG
	ESPN	chr1:17030477	17030439-17030515	AGCTGAGGTCAAAGTTCAGAGG	TTCCTCCTGGGCACACTCACCA
	ESPN	chr1:17030477	17030409-17030485	AGTCGTAGTTGGAGAGGGTGCT	TCTGGCTTCAGTCTGCTCTCCC
	GRIK4	chr11:120690470	120690462-120690538	CCCAGCAACACTGACATCAGCG	TCCGTTTTTGCTCCTCTTGCCA
	GRIK4	chr11:120690470	120690432-120690508	TTCCAGAGATTCACAACCCTGA	CCTTTTCACCCACCTGGATCCT
	GRIK4	chr11:120690470	120690402-120690478	GTGGCCCCAGAGGAGTTCGTCA	ACAACCTCAGCTCACTCATCCC
	GRAMD1B	chr11:123480574	123480566-123480642	CAGAAGAGCGAGCTGGAAAATC	AGAGCCGAGTGATTCTTTACAC
	GRAMD1B	chr11:123480574	123480536-123480612	GAGACACAGGTGAGCAGAGCCG	ATCCATGGAAAAAGGAGGAGAA
	GRAMD1B	chr11:123480574	123480506-123480582	CCTCTGGCTCCCAAAACTGCCA	GCTCTCCTCTACCCTTAGATAT
	OR10G4	chr11:123886550	123886542-123886618	TCTACACAGTCATGTCCTATGA	GATGACCTTGGTGTCCCCAAGC
	OR10G4	chr11:123886550	123886512-123886588	TCCACTTCCTGGGGAGCACCGA	GTTCTCCACTGTCACGGTGCCC
	OR10G4	chr11:123886550	123886482-123886558	TCCACAGCTGCGTGGCTCAGCT	CCTCACCAACCTGTCCTTCATT
	OR10G7	chr11:123909515	123909507-123909583	AGGAGGTTCCCCAGCACAGTGA	TGACAGTGGAGAACCACATGTC
	OR10G7	chr11:123909515	123909477-123909553	TGAGAATCCACCCTGATCACCA	ACACCAAGGTCATCAGCATTTT
	OR10G7	chr11:123909515	123909447-123909523	GTGAGGAAGTAGTACATGGGGG	TGTGGAAGGAGATAGTCCTGCC
	ROBO3	chr11:124740600	124740592-124740668	GGGAGAAGGAGGATGGTTGGCA	TGGCGGAGAACAGTGTGGGCCG
	ROBO3	chr11:124740600	124740562-124740638	TGGGACTGCCTGCAGCAGGAAT	GTGCCGAAGATGAGGGAACGTA
	ROBO3	chr11:124740600	124740532-124740608	TCCCTCAGTGTTCACGGTGAGG	GTGACCACAGCCTTTGGATTGG
	ROBO4	chr11:124763776	124763768-124763844	GCAATGACCTCAGGCCGCTTCA	GACTCTCACCTGGGCCCAGGTG
	ROBO4	chr11:124763776	124763738-124763814	AGCAGCAGCCAGAGTGCAACAC	GGAGGCCTGTATACATGTGGGT
	ROBO4	chr11:124763776	124763708-124763784	CGGCGGTGGATACACACGGCGG	AGCCCCTGCACCATTCTGGCTG
	PRDM10	chr11:129772300	129772292-129772366	CTTTTCTTCCAATTCTGATTGACT	CTGTGTGGTCTGCTGTTGGCTG
	PRDM10	chr11:129772300	129772262-129772338	GGACTCCACCAGAGAGGGCAGA	GTTCCCGTTGGTGGTGGTGGTG
	PRDM10	chr11:129772300	129772232-129772308	GGGAGTCACTGTGTGCAGGTGG	TGGTTTGGTGATATGCACTTCG
	DKFZp434K1323	chr12:78891	78883-78959	CCACCTGATGAGAGGGCCATCC	GCGGCGAGAGGAGGCCGTCCAG
	DKFZp434K1323	chr12:78891	78853-78929	TCTTCAGCAGGTGGGTGCTGCC	CTATGCCGTGCCCCTCATCCAG
	DKFZp434K1323	chr12:78891	78823-78899	TGCAGTACCTGCAGAAGGTCTC	GAGGATGCAGCACTCCCTGGCA
	ERC1	chr12:1399135	1399127-1399201	TCAAGCATATGCTTAGTGGAAATA	CAGAAAAGGAAACTCACTTGAC
	ERC1	chr12:1399135	1399097-1399170	GAGATGAAGTAAGTGTTTGTAGTCT	CAAAGCTGTCCTCCACCCAGCA
	ERC1	chr12:1399135	1399068-1399142	GAGAAGGAAACACTTAGAGGAAG	AGGTAAAGCAGGAACTAGAATCC
	CACNA1C	chr12:2714278	2714270-2714346	CTTGGGTAGGGAGTCTCCAGCC	CCAGTGCAATCAATGTCGTGAA
	CACNA1C	chr12:2714278	2714240-2714316	AGGGCCAAGGGGCTAAAGGTGA	TACTACCCTGCCTGTTTCCCTC
	CACNA1C	chr12:2714278	2714210-2714286	CGAGTACTCAGGCCCCTGAGGG	TTTTTGCTCCCCCCAGAAACAG
	MSTP9	chr1:17084061	17084053-17084129	TAGGACTGTGTCATTACCCGTA	GCCAACAGTCCCTCAGTGCACA
	MSTP9	chr1:17084061	17084023-17084099	GTTGGAGATGACGTTCAGCAAG	CTGCCACCAACCTCACAGGCCC
	MSTP9	chr1:17084061	17083993-17084069	ATGTCCTCGGTGCTTGATGTTA	CCCATACCCTTCCAGGGCTGGC
	C12orf5	chr12:4461695	4461689-4461761	ATAAACTTTGAGGAAGGAAGAGAA	TATTTTCTGACTGACCTTAAGTGT
	C12orf5	chr12:4461695	4461657-4461733	TCCCAATACAGGGATGAGTCTC	CACGGTGCTTACATGAGAAGTC
	C12orf5	chr12:4461695	4461627-4461702	CTCTGAGCAGATCTGAACTTATG	GGATTAGCAGCCAGTGTCTTAG
	KCNA1	chr12:5021802	5021795-5021870	CGCCGCAGTTCCTCTACTATGA	ATTTCAACTATTTCTACCACCGA
	KCNA1	chr12:5021802	5021764-5021840	CCTAACTTAGCCTCTGACAGTG	TTGCCCTGCCCGTACCTGTCAT
	KCNA1	chr12:5021802	5021734-5021810	GAGCAGGCTCAGTTGCTCCACG	CCTTGTGTGCCATCGCTGGTGT
	CHD4	chr12:6709757	6709749-6709825	CATCCTCACTCTGGCAGGATGA	TTTCTTGCGGCTGCGGCTACTA
	CHD4	chr12:6709757	6709722-6709795	CATCGAAGTCAGATTCCACATC	ACCTTTCTTTTTCTTTTTAGTGGTT
	CHD4	chr12:6709757	6709691-6709762	CATCAGAAACAGAATAGCTATTGAT	TCCCATCACAAATATACAGAAGAG
	A2M	chr12:9260177	9260169-9260245	ATGAGAACATTCCCAAAGGAAT	TGTGAATCTTCACCGTGGCAGT
	A2M	chr12:9260177	9260139-9260215	AGGGACAGGCTTCCCATATGTG	ACCTGTCCACTGAATTTCTCAC
	A2M	chr12:9260177	9260112-9260185	CTTTCTGCAAATGCTCACAGTC	CTATTCTCTAGAAAAAATAGTGTTC
	LOC642846	chr12:9447029	9447021-9447097	ATGCAGCCAAGCGCCTGGTGAG	GATTTTCCTTCATGTCTGCCTC
	LOC642846	chr12:9447029	9446991-9447067	AGCAGCTGCAGCACAGGGTGCA	TAGGAGAGGCCTGGTTTTGGGC
	LOC642846	chr12:9447029	9446961-9447037	CCAGGAGGAAGCAGCGAGAAGA	GAGGCGCCGGGCTGAGTGGCCC
	DDX12	chr12:9583300	9583292-9583368	CGGGGCTCCCCTGCAGGAGGCT	CAGCCGGATGCCCGCAGCCTGC
	DDX12	chr12:9583300	9583262-9583338	GGGAGGGGAGATGAGGCCACCT	CGCCTCGTCGATGATCACCACC
	DDX12	chr12:9583300	9583232-9583308	GCAGCATCTGATAGGGCAGCAC	CATGCTCGTGGTGGTGTCGATC
	TAS2R19	chr12:11174576	11174571-11174644	TTGAAAGGTGTATTGCATTCCT	CTTCTTGAGATGTTTACAAAGAGAA
	TAS2R19	chr12:11174576	11174538-11174613	ATGAGGTTTGCTAGAGTAGTTAC	ATCTTGAGATCCTTTGCTATGG
	TAS2R19	chr12:11174576	11174509-11174582	CAGAAAACATATTAGGCTCAGAGT	CAAAGCTTTTATATGGACCTTGG
	TAS2R31	chr12:11183393	11183385-11183458	TCATATTCTTTTGTCCGTACAATCT	TCAGAGTGAAGGGCACTAAGTT
	TAS2R31	chr12:11183393	11183358-11183429	TCAATTTGATCTTCCAAGTCAAGT	AACAGATTAACAGCAAAAAACATAG
	TAS2R31	chr12:11183393	11183325-11183401	GTCGCATCTGAAAGGTACACTG	GCTGCATCTTCTTGAGATGTTT
	TAS2R46	chr12:11214601	11214593-11214669	AAAGCTGGATTCAACTCAGTTG	GCAAATAAAATATGCTGAGGCT
	TAS2R46	chr12:11214601	11214564-11214636	TTGTAAGCAGTAATTCTTACTTCTA	AAATAAGGTTGGAGAAATTGGCA
	TAS2R46	chr12:11214601	11214535-11214609	CTGAAATGGTTGATTACTGCCC	CACTCTTAACTCTCCTCTTTAAGT
	TAS2R46	chr12:11214857	11214852-11214925	CTGGTGTAATATCACTGGTTGT	AAAATTTCCAATCACAAATGTAACC
	TAS2R46	chr12:11214857	11214820-11214892	TGTCTGAACAGACAAAAAGAAATTT	GGAATTTACCAATGCTATGAAGC
	TAS2R46	chr12:11214857	11214790-11214864	GAAAAAATGATGGGCAGAAAAGT	AGAGATCTTTTGTCTCTTGAACC
	MSTP9	chr1:17086439	17086431-17086507	GGCGGTAATGGGGCGTGAAGAA	CGCTCGATCTGCGGATCCGTAG
	MSTP9	chr1:17086439	17086401-17086477	GTCGTCCAGACCTTGGTCGAGG	CTACCGCAGCGGGGGAGGTCAC
	MSTP9	chr1:17086439	17086371-17086447	CTCGGAGCCGTCAGGATTCCGG	AGGTACCCTCCCAGGCCTGGTC
	TAS2R43	chr12:11243947	11243939-11244012	AGGATAGCTGAATCTAATAGCTTTG	TCTCCTTTCACCCAGTACCTCA
	TAS2R43	chr12:11243947	11243909-11243985	CCAAATCAGGATGAATGGGTGG	CTCTCGTGAATCTATGGAGATG
	TAS2R43	chr12:11243947	11243880-11243954	AAAGAAAAGTCTGCTTTAGCTTC	TTGTTTCCTGCTAGAAGATACAC
	TAS2R43	chr12:11244797	11244792-11244865	GTTGTGTCCGGAATTGGTTCCT	TTCCAATAACAAATGTAACCACTAC
	TAS2R43	chr12:11244797	11244759-11244832	GAACAGACAAAAAAAATTTTTTTAA	TTACCAGTGCTATGAAGCCATT
	TAS2R43	chr12:11244797	11244729-11244802	AAAATGATGGGTAGAAAAGTTATCA	TCTTTTGTCTCTTGAACCACTC
	TAS2R30	chr12:11285909	11285901-11285976	AATCTGCTTTAGCTTCTTGTTTC	TCTGCTAGAAGACACACAATGC
	TAS2R30	chr12:11285909	11285873-11285947	TACCTCACATGCCGCAAAACTG	TAAAATGTTTCATACACCACCAGT
	TAS2R30	chr12:11285909	11285844-11285917	TGGAGACGAAGGCTTCTGTCTT	CATATATTACAGAAAACCCAGTAAG
	TAS2R30	chr12:11286396	11286391-11286463	CTCTTAACTCTCCTCTTTATGCG	TTCATATTCTTTTGTCCATACAGTC
	TAS2R30	chr12:11286396	11286359-11286434	AAGGCCCCAACAGTATCACCAG	CCTCAATTTGATCTTCCAAGTCA
	TAS2R30	chr12:11286396	11286331-11286403	ATCACAAAAAGATGACAAACCAA	TAGAGTCATATTTGAATGGTACATT
	TAS2R30	chr12:11286651	11286643-11286719	AGATCTTTTGTCTCTTGACCCA	AGCTGGATTCAACTGAGTTGCA
	TAS2R30	chr12:11286651	11286616-11286689	CCAGAGCAGTGAGAATTTGGTC	AGCAGTAATTCTTACTTCTACACTA
	TAS2R30	chr12:11286651	11286583-11286659	ACACCCAGAGCAAACCAACTCT	GAAATGGTTGGTTACTGCCCAG
	GPR19	chr12:12815309	12815301-12815374	AAAACCATATTCACTTTTTTTCTCT	GAGGTGTGGCTGTTTCAGTGCA
	GPR19	chr12:12815309	12815273-12815347	GGCTTGCTGTTATCCATTCTGT	CACTTAATTCCATCAGGTATTGGC
	GPR19	chr12:12815309	12815241-12815317	GGCACCAGAAGTGTAGGAATAA	CTGTTTGGTTGCTCATCCAACT
	ATF7IP	chr12:14634108	14634100-14634173	TTAGTTGGAATGGCATATAATAATG	TATGCAGGCTCCTGCTGTTCGG
	ATF7IP	chr12:14634108	14634070-14634144	CCCAAGATACATGTAGTTCTCTTC	ACCAGCTCAGGCTCCCTTGCGA
	ATF7IP	chr12:14634108	14634040-14634113	AAAATAGTAAGAGATTTTTCTTGTA	CCAGGTGGTTTATACAACTCTT
	SLCO1C1	chr12:20886033	20886025-20886099	GGAGTTGCAAAAAAGGAATTTGAT	TCTGATGTGGCAGGACTAACTG
	SLCO1C1	chr12:20886033	20885995-20886068	ATTGGTTTGTTTAATTAAATCAATT	CTTTCCCTGTTTGCACTGGGCT
	SLCO1C1	chr12:20886033	20885965-20886038	GTATGTTCCCTCATTAAATAGTTTG	GGATCATCTGTCTTTGGTTACC
	TMTC1	chr12:29709865	29709857-29709930	AACCTGAAAAGTTAAAAATATTAAG	GGAGCTGGAGAGCCCTCTGATA
	TMTC1	chr12:29709865	29709827-29709903	TTGAGCGCACTTGCATGGCGTG	GATTGAAAAGAGCCCGGTTATG
	TMTC1	chr12:29709865	29709797-29709873	GCTGTGTCTCTCGTCAGTGTTC	AACGTCCCACTTACTTGAGGAG
	DDX11	chr12:31242999	31242991-31243067	CACTGTGGTCTAGGCCATGAGG	GGAAGGAGGCCCGGGCCTGTCC
	DDX11	chr12:31242999	31242961-31243037	CTGCAGGGCCAGAAAGCCGCTC	TGAAGGACATGGAGCAGCTGCT
	DDX11	chr12:31242999	31242931-31243007	CTTGCCATCCCTGCAGCCCAGG	GCCTTCTCCGGGATGAGGCCCT
	UBR4	chr1:19489061	19489053-19489127	ACTTCAGATTCTCCATGTTTCATT	CTCTGGCTCAGGGCATTCGTGA
	UBR4	chr1:19489061	19489023-19489099	CACATGCTGTAAGAGAAGCCCC	ACTGAGAGATGACTTGGGCCTT
	UBR4	chr1:19489061	19488993-19489069	CATGATATGGCATGTGCACTCC	TCTACTTCAATGGCCCGCTCTT
	DNM1L	chr12:32895636	32895630-32895701	TTTTTATACTTGGGTAGTAGATAGA	ATCCTTATTGGATGATCTTCTGAC
	DNM1L	chr12:32895636	32895598-32895674	TGCTAAAGGTATTGTGGACCTT	GAGTGAGCTAGTAGGCCAGCTG
	DNM1L	chr12:32895636	32895570-32895644	TGGCACAGCGCAGGAAAGAAGC	TTTGGTTAATCATGTGAAAGACAC
	YARS2	chr12:32908717	32908709-32908785	GACCGCAAGATGGGCGCCGCCA	CTGCCAGTAACCCCTGAGCGCC
	YARS2	chr12:32908717	32908679-32908755	AGGGTACCAGACCACCGGCCCC	AGTCCTTGAACAGACCTCGAGC
	YARS2	chr12:32908717	32908649-32908725	AGCCCCAAGGGCAACAATACTG	GCTCTATTTTCGTCCCCGTCTC
	SLC2A13	chr12:40158658	40158651-40158723	ATGATCATATTTATGTATTTGGAAA	CTTCTGTTTTGAACTTGGTTTCA
	SLC2A13	chr12:40158658	40158620-40158694	GTTTTTGACTACAGTTGCAGAAAT	TAGGGCAGAAATTGTAAGCCCA
	SLC2A13	chr12:40158658	40158590-40158663	AAAAATAATGCAATATAAGTATTAA	GGCCCAGAAGTGCAGTCCAGGA
	GLT8D3	chr12:42499802	42499797-42499867	TTAACTACAAGGAGAGATATTTGAA	ATTAAATTTCTTTAGTAAAGACCAA
	GLT8D3	chr12:42499802	42499764-42499837	CATACAATAGTGAGTCAACTTCTTT	TTCTGGTGCCATTGCAGCAATT
	GLT8D3	chr12:42499802	42499736-42499808	TGGTCGTAAAAAAAGGATATCAGT	ATTATACCATCCTATTCGAGGTTC
	GLT8D3	chr12:42512924	42512918-42512989	CCACATTTTTCAACAGTTTTAGTAT	CATAGTTTCTTCCAGTCTTTCACC
	GLT8D3	chr12:42512924	42512886-42512959	TTTTCAGACTGTACCTAATAGGAAA	GCTGAAAATGATAGCTGACTTC
	GLT8D3	chr12:42512924	42512858-42512931	GCTAGATGCATTTTCTCAACAGG	AGCAAAAATATGGAATTGAAGAGG
	HDAC7	chr12:48196024	48196016-48196092	GAGGGGTGAGGAGAGGGAGCAG	TTTGACTCTTACCTGCGCCAGT
	HDAC7	chr12:48196024	48195986-48196062	GAGAGAGAGACGGAGTGAAAGA	CTTCCACTCCCTACCATGGACT
	HDAC7	chr12:48196024	48195956-48196032	GCACCCGGGCTCACCTGGGTCC	TCGCGTTCTTACAGCCTTTCCA
	C12orf41	chr12:49075322	49075314-49075390	AGACGTGAATCCGAATCCTGTT	CTCCAGACGAGGGTGAGAGCAT
	C12orf41	chr12:49075322	49075286-49075360	CTGGAGTGATCCTCCCCCGATT	AAGGATATGCTTAATGCAAAACTC
	C12orf41	chr12:49075322	49075254-49075330	CACAAGACAGAGGTTCCTGAGA	ACACTGCTTGAAGGGTGCATTC
	PRKAG1	chr12:49396985	49396977-49397053	GTCTTTTCTGCTGCCAGATTCT	TCTCCAGAGTCTCATGCAGGTA
	PRKAG1	chr12:49396985	49396947-49397020	GCTTTAGTCACAGATACATCTAGGT	CCTCTGCTTCCACTAGCCTGTT
	PRKAG1	chr12:49396985	49396917-49396991	CCTCAAAGTAATGTGATCGATGTT	TCAGCTCCTTTAGGGTTGCTGG
	FAIM2	chr12:50283903	50283895-50283971	ACTCAGACGCAGGGGCCCAGGC	TCTCTCCTTCCACCTGTTCCCT
	FAIM2	chr12:50283903	50283865-50283941	AAGGAGAAGCAGGGTAAAGGAA	TGCCTGGCTCCAAGCCTGGCCT
	FAIM2	chr12:50283903	50283835-50283911	CCAGTGAGGTAGGCCATGGACA	TGTGGGGCAGCTCCCCTCGGGT
	KRT86	chr12:52695854	52695846-52695922	CCCCCATGCATCACCACCGTGT	CCGGGGGCTTCGGCAGCCACAG
	KRT86	chr12:52695854	52695816-52695892	TACCGCTCCGGGGGCGTGTGCG	ACCGTGGCATCTCCTGCTACCG
	KRT86	chr12:52695854	52695786-52695862	CGGGCCGGCTCCTGCGGACGCA	CCGGCCGCTGCTGCATCACCGC
	AKR7L	chr1:19600370	19600362-19600438	CTATCTCGGTGTGGCCGCGCTC	GGGGCCACTGTTACCTCTGCAG
	AKR7L	chr1:19600370	19600332-19600408	ACTGGCCGTCGCTGTACAGGAA	TCAGCTCTGCACCGTGCAGAGG
	AKR7L	chr1:19600370	19600302-19600378	GGAGCCCCAGGCCGCCAAGGAT	GAGCGGGGCAGCGCACGGCTGG
	KRT6B	chr12:52845601	52845593-52845669	CCAGGCCATACAGACTGCGGCT	CCCGGCGCCACCAAAGCCATAG
	KRT6B	chr12:52845601	52845563-52845639	CCCCTCCAATGGAGATCCTCTT	GCCGGCTCCACCACCGAAACCA
	KRT6B	chr12:52845601	52845533-52845609	TGCCATAGCCGCCACTGATGGC	GCCGGCTCCACCACCCAGACCA
	KRT18	chr12:53343273	53343265-53343341	TACTTCAAGATCATCGAGGACC	ACAGAGTGAGGAGCCTGGAGAC
	KRT18	chr12:53343273	53343235-53343311	AAGGGACCCCAGGTCAGAGACT	GCCTGAACGACCGCCTGGCCTC
	KRT18	chr12:53343273	53343205-53343281	GAGAGCAAAATCCGGGAGCACT	GCATCCAGAACGAGAAGGAGAC
	KRT18	chr12:53344140	53344132-53344208	TAGAGAGCTGGGGGTCCAGGGG	GATCTTCGCAAATACTGTGGAC
	KRT18	chr12:53344140	53344102-53344175	CTGATGACTTTAGAGTCAAGTAAGT	ATGGAACAACCTCTCTCTACAA
	KRT18	chr12:53344140	53344072-53344148	TGCAGATTGACAATGCCCGTCT	CTCACCCCACCCATCCCTGGCT
	HOXC5	chr12:54427103	54427095-54427171	ACGAAGCGGCTCCTCTGAACCC	CTCTCTCCACGGGGTAGACATG
	HOXC5	chr12:54427103	54427065-54427141	CGGCCGCTCCGGGACACGCTCC	CATCACTTTCCCACCGCCTGCG
	HOXC5	chr12:54427103	54427035-54427111	CTCACCCCGACCGCCCCGCCTG	CAGGTACTGCTACGGCGGATTG
	GTSF1	chr12:54858910	54858902-54858976	GTAAAACGATAATAGGCCCTTGTA	CCTGCAAGCCCTGATTTGATGG
	GTSF1	chr12:54858910	54858875-54858948	CGGCTGAAAGACAGAAGTGTTT	CTTTCTGCACTTGATAAGATGATAA
	GTSF1	chr12:54858910	54858842-54858918	ATTGCAATAGCTTCTCAGGGTC	AGGGTGTTAGAGGGCAAATTAT
	OR6C2	chr12:55846434	55846427-55846501	TCCAATGCCATTGATCATTTTAG	CAGGGTGTGTACCTTATTAGTTC
	OR6C2	chr12:55846434	55846396-55846472	GCTTAGGCCTCCAGCTCGAATT	ACCCCTTCATTATGTGGTCATC
	OR6C2	chr12:55846434	55846366-55846442	CTGGCTTGATGATCATTGTTCC	GTCCTATGACCGCTATGTGGCC
	STAT2	chr12:56740232	56740224-56740299	GGTATATTCTCCTCAGTGAGCAA	TGAAGTATGTCAACGATTCCCA
	STAT2	chr12:56740232	56740194-56740270	GGGGATAGAGGAAGCGCAGTGG	GATGTCTGGTAGATCTCTGCAA
	STAT2	chr12:56740232	56740164-56740240	AGCACCCAAAAGCTTCATCCCG	CATGCTTTAAAGGAAGGAGTGG
	STAT6	chr12:57500091	57500083-57500159	TGCCTCCACACCCAGCTCCTGG	GCACTAGGGCTTTGGCTGCCTC
	STAT6	chr12:57500091	57500053-57500129	CAGAGAGGGGCCTGAGCCAGGG	GCTGCCGTTTCCAAATCTGGAT
	STAT6	chr12:57500091	57500023-57500099	TCCTGCAGTAGCATGGCCAGGG	CAAACGGTGCGCCATTCCCTGC
	INHBE	chr12:57849340	57849332-57849408	GGGCTCCAAACTGGCACCCCAA	ACCAGGAGCATGCGGCTCCCTG
	INHBE	chr12:57849340	57849302-57849378	GGGGACAGGGTCTGTGTGTCCC	CCATCCGAGGCTCCTGAACCAG
	INHBE	chr12:57849340	57849272-57849348	GGTGCTGCTGTGGGCACTGGTG	AGCAATCAGACTCAACAGACGG
	GEFT	chr12:58010627	58010619-58010695	GTGGTGCTGACTCAGCCGCCTA	ACTCTCCTCCAGTCTCTCCAAC
	GEFT	chr12:58010627	58010589-58010665	GATGAGCTGTAACTGGTGAAAA	CCCTTGGTGACATCCCCCAGGC
	GEFT	chr12:58010627	58010560-58010635	TGCCAAGCCAGACTTGCCAAGC	TGATCCTCTGACTTGAATCTTTT
	EIF4G3	chr1:21177958	21177950-21178023	CATATTCAAATTATAAAATAACACT	TGGAAGGGGCTTGTCATTCTTC
	EIF4G3	chr1:21177958	21177920-21177996	AAAGGAAAGACAAGCCCATGTC	CATGAAAGTATTTGGCCGAGCT
	EIF4G3	chr1:21177958	21177890-21177965	CCACGACTTAAAAGACAAAACAA	GTCTAGCAGGTCTTTACTGCTG
	LRIG3	chr12:59282640	59282632-59282705	AGTCCATCTACATTTTTAATCTTGT	TGTTGCTCAGCCCCCAAAAAGC
	LRIG3	chr12:59282640	59282602-59282678	TTCAGAGCACCAAGGCCTTGGA	CTGTGATAACCCACACTTACAA
	LRIG3	chr12:59282640	59282575-59282647	CGTTACTCCATTTCTTTGCATTT	CATTCTATGATCATACTACCTCAGT
	NUP107	chr12:69096541	69096533-69096606	TTAAAATGTTACTAATAGGATTTTT	CCAGAGACAGAATACAGTCTGC
	NUP107	chr12:69096541	69096506-69096576	TTAATTTTTTCTTTTATAAATACAT	TAAGGCTTTTTTATTTTGTCTTATT
	NUP107	chr12:69096541	69096474-69096548	TGTATTCGCAGTTACTGTAAGTT	CAGTGGCAAGTTCATTATATTCG
	CCT2	chr12:69981309	69981304-69981376	AGCAGCTAAAGTTTTAGTTGGTA	TTTAGGACAAAATTCTTCTAAGCAG
	CCT2	chr12:69981309	69981274-69981344	ACTATTCTAAAAAACATTGGTGTTG	TATGTCTTAACTTGAACCAATTATG
	CCT2	chr12:69981309	69981242-69981315	CCTCTCTTATGGTAACCAATGATG	GATTGATCCATGCATTCTTCAAG
	SCYL2	chr12:100704917	100704912-100704985	AGTCTTCTAATTTTTGAGGCCA	AATATAATTTTGAATAAAAGTGGAG
	SCYL2	chr12:100704917	100704880-100704955	TCCTTCTGAACAAGAGGTAATG	AAAATGGTGCATGGAAATATCAC
	SCYL2	chr12:100704917	100704850-100704923	ATGGGTTTTGATTTTTGTGTATCA	GAAGGATTGTCATTCTTGCATAG
	CHPT1	chr12:102114022	102114014-102114087	CAGTTATAAAAAGATTAAAATATGC	CCTCCATGGTGGTGTTGGCAAG
	CHPT1	chr12:102114022	102113987-102114057	TGTCAATTTTATGATACATTTTCTT	ATTTTCCTGTTCAAATTATTTCCAT
	CHPT1	chr12:102114022	102113954-102114029	GCAGTAAGGCAATAATTTCATCA	TCCAGTTCTTGGATTTCTAGGT
	TDG	chr12:104376700	104376692-104376765	CCAAATATTCTAGGAACATCATATG	CATGGTGGAAAGGACCACGCCC
	TDG	chr12:104376700	104376662-104376738	GGTTGGAACCTTGAGTATGCTG	ACCAGGGAAGTATGGTATTGGA
	TDG	chr12:104376700	104376632-104376708	CCAGGTAAGTACACAGCATTTG	CCAGCTGAACCATATGGATGAT
	PRDM4	chr12:108147712	108147705-108147780	CCACACATCACCCCTCGATCCC	AGTAACTGTAACACTTACCAGGT
	PRDM4	chr12:108147712	108147674-108147750	GGAGGTAGGGTGTAGTTTCTTT	CTGGCGCCGTTCTTTTTCTCTA
	PRDM4	chr12:108147712	108147647-108147720	TAACTGCTCTCCAGGTGAGGGT	ATTCATATCTTCAGGATAAAAGTTT
	SELPLG	chr12:109017126	109017118-109017194	GAATGCCCTTGTGAGTAACAGA	CAGCGCCAAGATTAGGATGGCC
	SELPLG	chr12:109017126	109017088-109017164	AGTTGACGGACAAATTGCTGGC	CACAGTGCACACGAAGAAGATA
	SELPLG	chr12:109017126	109017058-109017134	CAGAGATGTGGTCTGGGGCCCC	GCCCTTGCGGGAGAGGCGGACC
	CORO1C	chr12:109052548	109052540-109052616	ATGTCTGAATGCATATCGTCCA	CAATCTCTTGTTTCCTGGGATC
	CORO1C	chr12:109052548	109052512-109052586	CCATTCCGGTTCCAGCTCACAT	GAGTTTTCATCCTAGGAATACTCA
	CORO1C	chr12:109052548	109052480-109052556	TTGTCTTTGGAAGCTGTGCAGA	GCTCACACTCACTCAAGTGCTC
	ALKBH2	chr12:109530550	109530542-109530618	CAGTGGCGAGGCCAAGACAGAA	CCAGTTGGCTCTTGCTCCTCCT
	ALKBH2	chr12:109530550	109530512-109530588	CATCCTGTCCCCACAGGAAAGA	TTGTCTCCTCCCAACACAGCTG
	ALKBH2	chr12:109530550	109530482-109530558	CCCTTGAGCCCCTTTCACCAGG	TCTCTCCTGGGCCTCTTCCTTG
	HSPG2	chr1:22186113	22186106-22186181	AGACAAGAGCTTGTTGGTGCAG	GGTATTGGATTGGTGGAGATTAC
	HSPG2	chr1:22186113	22186075-22186151	GGAAGTGGAGCTCGGAGCCTGG	CTCACCAGTGACCAGCAGCTCT
	HSPG2	chr1:22186113	22186045-22186121	AGACCCCAGCATCCGAGGGCTG	AGGCAGTCTTGGTTACAGGGGG
	C12orf30	chr12:112528571	112528563-112528639	GTTCTCTGTAAACCAATTGCCT	CCCGGTAAAGGATAGTCAGTGC
	C12orf30	chr12:112528571	112528534-112528609	GCAAGAGTAAAGGCTTCCTCTT	GAAAAGAAAGAAACATACGTCGG
	C12orf30	chr12:112528571	112528506-112528579	TCTGTGGGTTCAAGGGCTGCCA	CAAAATTTTCAGCTCAAGTTTAAAA
	RAB35	chr12:120534337	120534329-120534405	GTGGAACTGCAGGGCCTGCCTT	TAAATGAGAAGCCATGGCTGCC
	RAB35	chr12:120534337	120534299-120534375	GTTGGCCAAAGGGCAAGACCTG	CCTTTCTGTTGGAACTGAAACC
	RAB35	chr12:120534337	120534269-120534345	GAGGCATCTAGAAGGCAGGACA	CAGCCCCATCTCTGCACGAACC
	PLA2G1B	chr12:120763699	120763691-120763767	CATTTTGCGGAACTGCCACACG	AGTTCATCCACGGGGGTGCCTG
	PLA2G1B	chr12:120763699	120763661-120763737	GGGGTCACTCCCCGGGATCACG	TTTTCCTGCAGGCGGATCACTT
	PLA2G1B	chr12:120763699	120763631-120763707	GTAGCAGCCGTAGTTGTTGTAT	GCCCCACCCCGCCCCCGGCAGG
	C12orf43	chr12:121454196	121454188-121454264	TGGGCGCCGCCATCTTGAACCA	CTCCAAGCCCCAAGCCGGCATT
	C12orf43	chr12:121454196	121454158-121454234	TACTACTTTCCGAATCGCTCAC	TCTTGGCTTCCCTGCCACGTGC
	C12orf43	chr12:121454196	121454128-121454204	GCTCCAGCTCCTCCGCATCGCT	CAGTCTCCCCAAACATAGTACC
	DIABLO	chr12:122701328	122701320-122701394	GAGAAGTTAAGGTATAAACAGCCT	TGCTTACCTCAGCTCTGGCTCC
	DIABLO	chr12:122701328	122701290-122701363	TTCCCAAGTAAACTTGTATATTGTC	TGCACTAACACAGAAATGCCTA
	DIABLO	chr12:122701328	122701263-122701336	ACTTCATCTTCCTCCTCTGAAT	TTCAATAATTTAGATACCACATGAG
	CLIP1	chr12:122763443	122763436-122763511	AGGCTGAGGGTTTGAACGAAAG	CCTTATCAGACTCTAGAGTCTGA
	CLIP1	chr12:122763443	122763405-122763481	ACTGTGACCTGAAACACAGTTG	CCAAGTTCTTTACCTTGAGCTC
	CLIP1	chr12:122763443	122763375-122763451	GACTTGGCAGAGGCGTTTTCTC	GCTGCCTCTTGTTTTCTTTGAG
	CLIP1	chr12:122812693	122812685-122812761	CCTTGCCTTCCTTGCCAGCCAA	CTTTCAGCTCCTGACACTGGTT
	CLIP1	chr12:122812693	122812655-122812731	AATGAGTCATCTGCCCATGCGT	TTGTCTCAGAAGTGGCTCTCTC
	CLIP1	chr12:122812693	122812626-122812701	TTCTTTTCCTGCAGAGACCCCG	GGTTCTGTAGGATTTCTTCATGC
	NIACR2	chr12:123200189	123200181-123200257	CTGGAGCGCCTCTGGTTTTGTT	TGGTTCTTGGTGACAATGTCCC
	NIACR2	chr12:123200189	123200151-123200227	ATGGCTCACCGGAGTTGGCGAT	GCAACAGCCCAACTGTTTCTCC
	NIACR2	chr12:123200189	123200121-123200197	TTGAGGTTGGGCCCAGATAAGA	CTTAGGCCGAGTCCAGTGACAT
	HIP1R	chr12:123345895	123345887-123345963	AGGTGGCCATCCGGCCCAGCAC	GGAGCTGGAGAAGACGCTGGAG
	HIP1R	chr12:123345895	123345857-123345933	TGGCTGGGGCATCAGGCAGCCC	GCAGGCCGTGTGGCTACAGGTG
	HIP1R	chr12:123345895	123345827-123345903	TGGGGGAGTTGCGGAAGCAACA	GAGCTCCCTGGGGAGGCTGGGC
	GPR133	chr12:131456080	131456072-131456146	CATCTTTGTCAAGCATTTCATTCT	AGGGAGTCACGCTTCTCTATTA
	GPR133	chr12:131456080	131456042-131456118	CCTGAAGGTGAGTGGCTGATCC	TCAACAAAGGCATTTACCTGAA
	GPR133	chr12:131456080	131456015-131456088	TCCTGCATCAGCAAGCCAGAGC	TTTCTTCCTTAGATATTGTGGAAGG
	TCEB3	chr1:24083477	24083469-24083545	AGCAGTGCCCACTTGGCACCAG	AGCCAGCCCCGTACCCCATGGG
	TCEB3	chr1:24083477	24083439-24083515	GAGGAGCCGGCCTATGATGGCC	TAACCAGTGTTGTCCTGTGTTG
	TCEB3	chr1:24083477	24083409-24083485	GCCAGTAGCATCAGCTTTAACC	TGCTCAGGGCAGATTTCTTGTG
	TPTE2	chr13:20006639	20006634-20006704	CCAACATATCTATTCTGAAAAGCAA	TACCACGAATCGAATAAATAATGAA
	TPTE2	chr13:20006639	20006603-20006677	TAGAGATGTTTCACTTGTGCAA	GCCCAATTCTTCAATTACACATAA
	TPTE2	chr13:20006639	20006571-20006647	AGTATCCGTCTTGGAGGGAGAT	CCCTCCCAGAGTGGGGACATTG
	PARP4	chr13:25016762	25016754-25016827	GATAGAATAAAACATAAATCATGTC	TCTCAACTGCCACAAAGCTTGT
	PARP4	chr13:25016762	25016727-25016797	AGAGATTTCAAGGTTTGTTTTTTCA	ACCTCGAATTACCAATAATACATAC
	PARP4	chr13:25016762	25016697-25016767	AGAGAGTTTTCTTTACTGAGTTTAA	TTAATGTGGAAATACAAATAAAATA
	PARP4	chr13:25021323	25021315-25021388	TAAAATAAAGTATACATTCTATCCT	GAGAACATAGCCTGGTCATTTG
	PARP4	chr13:25021323	25021285-25021358	GCTCCATCCAGAAAATAGTTACTTC	GCCATTTGACGGAGACAGAGTG
	PARP4	chr13:25021323	25021255-25021328	TTATAAAAGAGGAATTATTTCTCTT	GGGCCTCGGGCACATCTGGATT
	PABPC3	chr13:25671274	25671266-25671342	GTTTTGTATGTTTCTCCTCCCC	TGGTATTGATGATGAACGTCTC
	PABPC3	chr13:25671274	25671239-25671312	TGATGGAAGGTGGTCGCAGCAA	TGTTAATCTTTATGTGAAAAATCTT
	PABPC3	chr13:25671274	25671206-25671282	CATTTGGTACAATCACTAGTGC	GAAGCAAGATAGGATCACCAGA
	PABPC3	chr13:25671574	25671566-25671642	CCAGACCTCATCCATTCCAAAA	CATGACAGCTGTCCCACAGACT
	PABPC3	chr13:25671574	25671536-25671612	GACCAAGTCCTCGCTGGACTGC	CAACCAGCGAGCACCTCCTTCA
	PABPC3	chr13:25671574	25671506-25671582	ACTATCCTCCTAGCCAAATTGC	GCAGAGAATGGCAAGTGTACGA
	PABPC3	chr13:25672177	25672169-25672245	CCACGAAAAGAAATTTGTGCTT	AGCTGTAGCTGTACTACAAGCC
	PABPC3	chr13:25672177	25672139-25672213	CGGTGTTCCAACTGTTTAAAATTG	TCCAGAGTCACTCCGTTCTAAG
	PABPC3	chr13:25672177	25672112-25672185	CTACCCAGAAAGCAGTTAACAG	TAATTCAGAACTTCTTTATATGCTC
	RASL11A	chr13:27845797	27845789-27845865	CCAGGGGCAAACAGCTCACCCC	TTCTCCAGGCAAGCTGTATTCA
	RASL11A	chr13:27845797	27845762-27845835	ATACTCCCGGGGGCGTCCAGGT	TTTGAGAATTAAAAAGCAAACTCTA
	RASL11A	chr13:27845797	27845729-27845805	AGGGGGACCAGCTCTCCCTGCA	TGCTTGCGTGTTTCTTTTTACG
	FLT3	chr13:28623782	28623776-28623850	AAGGGTTCCCCTACTTTAAGAA	TACAAACTTGTCCTATTACCTCCT
	FLT3	chr13:28623782	28623747-28623820	TTCACATGAACAGCTTTGCACC	TATTAGTTAATTGTTCCTGCATTTT
	FLT3	chr13:28623782	28623717-28623790	TCTAATTCCCAGGTGAGCCCGA	GAGTTTGCATTTAATGTTTTCAATC
	SLC7A1	chr13:30107113	30107105-30107181	GGAGCTCCATGTTGATAACATC	AGGTGGCGCTCCAGGCCCTCGC
	SLC7A1	chr13:30107113	30107075-30107151	GAGGACAACTGTTAGCCAGGTA	CCCCGATGGGTCTGCCTATCAG
	SLC7A1	chr13:30107113	30107045-30107121	GCCACAAAGCACACACAACAGA	CGTTCAGAGTCATGTGTGTCCG
	CCNA1	chr13:37012225	37012217-37012291	TGCTGAAGAAATTTATCAGTACCT	TCTTGCAGTTTCCCCTATGCTG
	CCNA1	chr13:37012225	37012190-37012263	GCACAGATGTGATAAATGTGAC	AATTAAATGAGTTATCTGACAGTGT
	CCNA1	chr13:37012225	37012157-37012231	CCTCTCCCAGTCTGAAGATATATC	TAGAGGGTTAGTGGATTGAACA
	MAP3K6	chr1:27684258	27684250-27684326	CCGGAGACGCAGGCTCCTCGGC	ATTCTCCGCCAGCGCTGGCAGC
	MAP3K6	chr1:27684258	27684220-27684296	GGTGCAGCAGGCTCAGCCCCGA	CACCTGCTCTTGCTTCTGCTCC
	MAP3K6	chr1:27684258	27684190-27684266	CGGCCAGCATGGCCCGACGCTT	GACCACCAGGGGGCGCTAGAGT
	ELF1	chr13:41518032	41518025-41518097	CAAAAGTGAGAGAAAATGGACAATT	CACAGATATATTTGGCGTAGTGG
	ELF1	chr13:41518032	41517994-41518067	TAAAAACAGCTCTGCATAAATATTT	AGTACCCTTTCCATCTTTGTTT
	ELF1	chr13:41518032	41517967-41518040	GTGGTGGTTTAGTTTTTCTTCC	GTGTTATTTGACCTATAAGTATTAC
	EPSTI1	chr13:43462439	43462434-43462507	GTGTGTGGGCAGTTGAAATTAA	CTGGCAGTAGAGATTAAATATGAGT
	EPSTI1	chr13:43462439	43462404-43462477	GAAGCCAGTCACTCCTGACTGC	TTCCAATTAGAAAAATAATGTAGCA
	EPSTI1	chr13:43462439	43462371-43462447	CCTCCAAACATGCATAAATGAG	TCTACCCTACCAACATCACTCT
	KCTD4	chr13:45768460	45768452-45768528	GAAAGTGTCTGGGTACTTGGTC	TTTAGGACATGCCTGAAGAGGA
	KCTD4	chr13:45768460	45768423-45768495	GCAGAGGATTTTTCCATTTACTATA	GGCAATAGAAGTTCTCCATTTCG
	KCTD4	chr13:45768460	45768392-45768467	TGAAATAATGACCATCAGCATCA	GCAAGAAGTTGATTTTCTCGAA
	LOC220429	chr13:50466990	50466982-50467058	AGAGTGAGTTCCCTTTAGGGTT	TCCATTTGCAATGAGAAATGTC
	LOC220429	chr13:50466990	50466952-50467028	TTTCCCCCCCTACCCGCACATT	ACCAAGGGATGTCCCAGGTCCA
	LOC220429	chr13:50466990	50466922-50466998	TTCCTCCTTACCTTCCCCCAAG	CATGTTTGGAGCTTCTCCAGAT
	NEK3	chr13:52718057	52718052-52718122	CTGAAATTTAAAGTTGAGAATTTAG	AAATACTCTGTCAAAATTCTTACTT
	NEK3	chr13:52718057	52718022-52718094	ATACTTCCTCACCATATTCCATG	CAGTATATTTTTAAAAGAGCACTTA
	NEK3	chr13:52718057	52717992-52718062	TGTGTTATGCTTCGAATTTTTTATT	ACTTAAAAATTATACATTTCTTTTC
	TBC1D4	chr13:75884284	75884276-75884350	AGAATTCACATTCTCATCTGATCT	ACAGTGGCAGCAGCTCGTTCCT
	TBC1D4	chr13:75884284	75884246-75884322	CAGTAACCCAGACTACCCAAGT	GTTCCTCCTCCATGGTTGGAGA
	TBC1D4	chr13:75884284	75884216-75884292	GAGAAGAACACAGTGAGAGGCA	CATCCTCCCCAGACAGGAATAC
	LMO7	chr13:76287349	76287344-76287415	ATTCAAAAGCAAAGATATGTGTGT	AGTAACAGAGAAGAATTTTGAAACA
	LMO7	chr13:76287349	76287314-76287384	GTGAGTAAGTATTTAAAGTATTTAA	AAAATTAACAACCAAACCTATCTTT
	LMO7	chr13:76287349	76287281-76287356	GCCTCTCTAGAAAATGGTGTTCT	TTGGACTTGTGTGCTATCCCTG
	LOC643677	chr13:103384410	103384404-103384475	TTAAAGTGTCTCTCTTAGACATTTC	ATTAGGAAGTTTCTGCATTTGTTG
	LOC643677	chr13:103384410	103384372-103384445	TTGTAAAATTCTGTTCCCCTTTTAC	TTCACTTCTGAGGTTTGCTTCT
	LOC643677	chr13:103384410	103384345-103384418	AGGGCTGGGGATCTTGTGGAAC	TGTTTGTGCCTTTAAGTATTTTTTA
	MYO16	chr13:109793029	109793021-109793097	CCCTGCTGGTGTTCCCCCCGAC	CCTGCTCCACCGCGCGCCGGAG
	MYO16	chr13:109793029	109792991-109793067	CCTTCCCCAACCTGCTGCCGCA	CTCCTTCCTGCTCCACGGCGCA
	MYO16	chr13:109793029	109792961-109793037	CCCCAGGGGACGCGTGCGACAT	CCTGCCCGACGACGGCGGCCCG
	CDC16	chr13:115007692	115007684-115007759	GGAAACTCAGGCTTTTTTGTTTT	CCTACAGCTACAAAGAAGCTTT
	CDC16	chr13:115007692	115007654-115007730	CATCACATGCTGACAGCACAAG	ATGATGCTCTAGATAACCGAAC
	CDC16	chr13:115007692	115007624-115007700	TGTTTTGAAGCGTTCGATCTTT	GTTCTATCTGTCTTCTACGCGG
	SLC35E2	chr1:1666251	1666243-1666319	TTACTAATCATCCACCACGAAC	ACGTCCTGGTTGTAGCTGAAGC
	SLC35E2	chr1:1666251	1666213-1666289	AAGGGTACTCTATTGGTTTCCA	AGGACTCCGTCTGTCAGAAGCA
	SLC35E2	chr1:1666251	1666183-1666259	GATCACTGGGACGTCCTATGTG	GCGTACGCCGTGACGCTCTGAA
	SERINC2	chr1:31905889	31905881-31905957	CAGCTACTCCTTCTTCCACTTC	GAGGAGTGCCCACCTATGCTAG
	SERINC2	chr1:31905889	31905851-31905927	CTTTGACAACGAGCAGGACGGC	CACCGGCAGGTGAACAGCCTGA
	SERINC2	chr1:31905889	31905821-31905897	GCAGCAGGTGGCAGCCTGTGAG	TCCCTCCCCTGCAGTCTGCGCT
	UPF3A	chr13:115070356	115070348-115070424	CAAGGGCATCCCAGAAACGTGT	AACAGGAGGATCTGCAAGGCAG
	UPF3A	chr13:115070356	115070318-115070394	CACTGCACGCACCTGGCCTCCA	GCTCGCTTCCGAGCGCGAGAGT
	UPF3A	chr13:115070356	115070288-115070364	TCCTGAGAAGAGGGAAGAGGCA	CGGCCAGCCTTGCAGCTGTATG
	OR4K1	chr14:20404319	20404311-20404385	GGCTTGCATGGATACATATGAAAT	TTCTGTGAGCCACTTGGCTTTT
	OR4K1	chr14:20404319	20404281-20404357	TTTGTGACCTTCCCTTGGTGAT	GTCTATTTCCTGGGCGGTGGGC
	OR4K1	chr14:20404319	20404251-20404327	TCTGTGGTCCCAATGAGGTGGA	TATGAACCGGAGGCTCTGTGTA
	OR4L1	chr14:20528451	20528443-20528519	TCTTTGGGGGTGCTGAGATGAC	CTCCACTGCCACAACACCCAAG
	OR4L1	chr14:20528451	20528414-20528489	GCTGCGTGACCCAGATGTTCTT	TGGAAATCTCTCTTTTTTGGACA
	OR4L1	chr14:20528451	20528383-20528459	TCACTGACCACAAGACCATCTC	AACCCTTCATTCTCCCTTGTAC
	OR11G2	chr14:20666175	20666167-20666243	CTTCATTGTGGGGTCCTATGCT	GACCCAGCTCCTCTTCTAACTC
	OR11G2	chr14:20666175	20666139-20666213	AAGTCCTCTGCCTGTCTTTATG	GGATCTAGGATTATTGACCACTTC
	OR11G2	chr14:20666175	20666107-20666183	CCCTGTGATAGAGCTTGTCTTT	ATCGTCAACATCTCCCAAATGT
	OSGEP	chr14:20920574	20920566-20920641	TTTTCTGTAGCAAAGGTAGGTAG	CCTCCTGCAGCAGGTCTAGGAT
	OSGEP	chr14:20920574	20920536-20920609	AGAAAATGAACATAGGTCAGAGATC	CCTGGGAGGTTAATCCAGACTC
	OSGEP	chr14:20920574	20920506-20920582	CTGGCTGTATCACCTGGAAGGA	TACCCTTGGTGTATGCAATGCA
	HNRNPC	chr14:21679666	21679658-21679734	AGAAGGACAAGTCTGTCTAGGG	CCCCTCAGACTCCATCTTCACA
	HNRNPC	chr14:21679666	21679628-21679701	CTGACTTATCATTCTTCATCTCTAC	GTCCCCCTCCTCAGCAGAGTCA
	HNRNPC	chr14:21679666	21679601-21679674	TCACGGAGCTGCTGCTCTGCTC	CCGATCTTCATTATCATCATCATCC
	DHRS4	chr14:24424414	24424406-24424482	CTTCCCTGCTTTCCTAGACAGC	GGGGAAGGCGGAGGACCGGGAG
	DHRS4	chr14:24424414	24424376-24424452	GAGGTGGAAAACGGAGCCAGCC	GCTGAGCGTGACGGGCACCGTG
	DHRS4	chr14:24424414	24424346-24424422	TGAGCTGCAGGGAAATGGGCAC	CCAGGCGGTGGCCACGCTGCAG
	ARHGAP5	chr14:32619137	32619132-32619202	CCATATTCTCTTCATCCAGAACTAT	ATCATAATATCAATCTAGTGTCAAT
	ARHGAP5	chr14:32619137	32619102-32619175	TTTGCAGATCTGCCAGATCCTT	TAATTTAAAATGTTAATTTTTGTCT
	ARHGAP5	chr14:32619137	32619072-32619145	AATGCTGTAGCTGGAGCCCTTA	AGCTTGCTTCTATAATAAAGTTTTA
	RALGAPA1	chr14:36219866	36219860-36219931	AGAAAGAAATTATGTTTAGAAAAAA	TGGTTTCAGCATCTTTCTTTATCA
	RALGAPA1	chr14:36219866	36219829-36219901	CAAAATAAAAGGAAGATGAAAACCA	AAGGCTCCTTTGTACAATAGATT
	RALGAPA1	chr14:36219866	36219798-36219874	TTTGGTCTCATCTGCGGGATGT	AACGAATGACAATAACACGAGC
	MAP4K5	chr14:50952313	50952308-50952378	AAAATTATATTAGCTAGTAATTTTC	AATTAACAGTACCATGGTAAATATC
	MAP4K5	chr14:50952313	50952278-50952348	AGTTTTTCCCGACTAATACAAAAAA	AAACCAAAGTCTGTTTAAAATGTAA
	MAP4K5	chr14:50952313	50952248-50952321	CCACCACAGTATTCCATACAAA	TTAACTGGAAATATCGAACAACAAT
	SPOCD1	chr1:32266123	32266115-32266191	GAGCTGGATCACTGGCCCGGAA	TGGGCAGGTGAGGGTGAGCTGA
	SPOCD1	chr1:32266123	32266085-32266161	CCCTGCCTGGCCGTGGCTGATG	ACCATGGGCCTTTTCTTCCTTC
	SPOCD1	chr1:32266123	32266055-32266131	TAGAACCTCCAGCTTTGGTGGC	TTCTGTACCTGGCACCCAGCAG
	PSMA3	chr14:58734204	58734199-58734269	AATATTTCATTTGACCTTTGCATAT	CATTTTATTTTCTATAGATGAAAGA
	PSMA3	chr14:58734204	58734168-58734239	TAAGTTGAAATTTTTCTTACCATCC	GTGGAAAATGTTCTTCTGATGAAC
	PSMA3	chr14:58734204	58734139-58734210	GTGATATCGTTAAAGAAGTTGCAA	AGTATAAAAGTGAAAATAGTTATTA
	C14orf39	chr14:60945022	60945017-60945090	CACATGTTGGCTTCCAGCTATA	GATAAACTTCATATAAGTACTATAC
	C14orf39	chr14:60945022	60944987-60945057	CCTGCATATAATCTTCATGTTTACG	CATGTCCTAATAATACAAACTTATA
	C14orf39	chr14:60945022	60944957-60945027	CAACAGTTCCTTGATAAACAGTAAA	CTACATTTTTCAACTGACATTCTTA
	SYNE2	chr14:64554542	64554537-64554610	AATTAGAGGCTGGGCAATGGTG	AAGTAACAGCTTTACAACAAAAAAT
	SYNE2	chr14:64554542	64554507-64554577	AGTTTGCACCATTCATTTAATCATT	TAACCCAATCCATACAAGAGTTAAG
	SYNE2	chr14:64554542	64554477-64554550	CCACAGATTCAGCGAATGGCTG	ACCTGTCAATAATTTTTGAAACAGA
	ADAM21P	chr14:70713782	70713774-70713849	TGTTAAGCTACATCTCATAGCTG	ACCATGCATGAGTCCACCAGTC
	ADAM21P	chr14:70713782	70713744-70713820	TCCAACTGTTGGCGTGCTACTT	CATGGTTCACCACAACAACGAG
	ADAM21P	chr14:70713782	70713716-70713790	TCCAGAGCTGAGTTCTCAGCCT	AGATGTTGCTTTGAGAGTAAATGA
	SIPA1L1	chr14:72138165	72138157-72138233	TTGTGCTCATTGAACAGGAAAC	GCTCAGCAGCATGGGGGCCATT
	SIPA1L1	chr14:72138165	72138127-72138203	ACTGCCTTTTAGGGATCTCCAA	GGAAAAGTCTAAGCCATATCCA
	SIPA1L1	chr14:72138165	72138097-72138173	CTGAAGACTACAACAAGGCCAT	TCCGTTCATCTCTCTGGCTTCC
	ABCD4	chr14:74756787	74756779-74756855	TCCCAGAAGAGGCAACTGCCTG	AATGGCTTTTGTGGCAGGAATA
	ABCD4	chr14:74756787	74756749-74756825	AGAGCCCACAGAAACCTCCATT	ACCTGCTCCCGAAGGGTCCCGT
	ABCD4	chr14:74756787	74756719-74756795	AAAGTCCGTCAGCATCTGCACT	AGGGAGGAGTGAGCCCCCTGAA
	GPR68	chr14:91701237	91701229-91701305	GTAACATAGACCACCGGGGCCA	GGTTGCACAGGTACACGCCCAG
	GPR68	chr14:91701237	91701199-91701275	CAGTTGGCCGGGAAGCCCACCA	AGCAGATGTAGAAGAGGTCGGC
	GPR68	chr14:91701237	91701169-91701245	ATCTGCAGGTAGCCGAAGTAGA	GCAGCACGTACTGCAGCCAGAA
	CPSF2	chr14:92621561	92621553-92621626	GAAGAAAGAATTAAATGGGATGAAT	AGACGAAGCATGACTTGATGAT
	CPSF2	chr14:92621561	92621523-92621598	AAAGTCCTATCCTATGTTTCCTG	AGGAAGATATTGACCAGCCATC
	CPSF2	chr14:92621561	92621496-92621567	GTCGTAAAGGAAGTTTTTTCAAAC	ATATAGATTCCAGTGATGAGAGTGA
	KIAA1409	chr14:94046553	94046545-94046621	AAGCAATCGAGTGCAACTTATG	GGGTTTAGAGCACAGCTTATCA
	KIAA1409	chr14:94046553	94046516-94046591	GGGGATCCCACACCTGCCAGAA	GATGGAGTTACAAGATGATGGAA
	KIAA1409	chr14:94046553	94046485-94046558	CTATTATAAACAATGTCTTCCAAGC	GTGCGTGTGTCCTTTTTTTGAT
	ATG2B	chr14:96752258	96752250-96752326	GTAGAGGAGGGAGGTAGGAGAG	GGCGCAGAACCTCGCCCACGGC
	ATG2B	chr14:96752258	96752220-96752296	ATGGTCTGAGCCGTGTCTGTGA	TCAGAGGTTTCACCACTGCCGG
	ATG2B	chr14:96752258	96752190-96752266	CTCTCGTGTTCTCGAGCCGCAG	GCACGTTTGACGTTGCTTCTGT
	ADC	chr1:33583621	33583613-33583689	TCACCTATGCCATGTCCCGGGT	GCCGCAACTACACGTAGGGGAC
	ADC	chr1:33583621	33583583-33583659	CCCCCTTTTGGGGGACCCAGGC	CTGTGATTGCGTGGCTGAGGGC
	ADC	chr1:33583621	33583553-33583629	ACATGGGCGCCTACACTGTGGG	CAGCAGCCTGTGGGGCCCGGCG
	HSP90AA1	chr14:102549986	102549978-102550051	ACAAAGACTTTCTGAATTAAAAAAA	CCAGAGGCAGATGTGTAGTACC
	HSP90AA1	chr14:102549986	102549948-102550024	TCCAAGCTGAAACAAAGTATGT	CAGTAGTCCTTGAGAGAAACCA
	HSP90AA1	chr14:102549986	102549920-102549994	CTTCTTCCGATTTTGAGAGTCT	ATATGTTTCTGGTTCTCCTTCATT
	OR4N2	chr15:22413912	22413904-22413980	CTGGACAACTTCTTCTGTGATG	GCTATGCAATGATGTTGGCTCT
	OR4N2	chr15:22413912	22413877-22413950	ATCCGCTTGCCTTTTTGTGGCC	AGTATTCAACTGTCATGAACTCTAG
	OR4N2	chr15:22413912	22413844-22413920	GTCCACTCCATTATCCAGGTGG	ACCGCTACATCACCATCTGCCT
	HERC2	chr15:28518115	28518107-28518183	AACCTCCAGAAAGACAGCATGC	CCAAGTGCTGGTCCTGCAGGGG
	HERC2	chr15:28518115	28518077-28518153	AAATGAAAGCAGTGGATGCAGG	GCACAGCCAGCTCCAGCAGGAT
	HERC2	chr15:28518115	28518047-28518123	TTGGTGGCTGGCGTTCCGTGAA	GCGGCAGCCCTCACCTCAGCGT
	SRP14	chr15:40331117	40331109-40331185	CAAATCCTCGTCCTGCCGCGTC	GTGATATAGACGCTGCCCGACG
	SRP14	chr15:40331117	40331079-40331155	AACAACAGGCCCAGCCCCGTTA	CTCCCCTCCCGCTGCTTACACT
	SRP14	chr15:40331117	40331049-40331125	AAGTCTGGTCAGCTCCGTCAGG	GACACCGGGAACCCAGGGAGCA
	BUB1B	chr15:40475935	40475929-40476003	GAAGCACACTAGCTGAACTAAA	CTACTTTAGACAATTCCAAGCTCG
	BUB1B	chr15:40475935	40475897-40475973	AGGAAGTTTTTGAGTCTTCTGT	TGGTCACCTCACTAAAAGTTGT
	BUB1B	chr15:40475935	40475870-40475943	CTCTGTTGGCACTTGAGAAAGA	AAATTGGAAATTTTGAGTCTGGTAA
	FAM82A2	chr15:41029923	41029915-41029988	GGGATATATTGAAAATAGGGTCAAA	TTTTTTTTTCTAGCCAGCTCAG
	FAM82A2	chr15:41029923	41029885-41029958	TTTAAAAGGTTTTTTTTCTTTAAAT	TGAGAGGGCTTTCAAGCAAGGC
	FAM82A2	chr15:41029923	41029855-41029928	CACAAAAAGATCAAGGTGTGTATAA	AGCTCTGGAGGGCATCTTCCAC
	TYRO3	chr15:41865525	41865517-41865593	TCCAAACTGCCTGTCAAGTGGC	CCCCTTGTAGGCTGGCAGAGGA
	TYRO3	chr15:41865525	41865487-41865563	AGTGGGGACTACTATCGTCAAG	ATGGCAGAAGGCTGACTCTCTC
	TYRO3	chr15:41865525	41865457-41865533	GCTGACTTCGGACTCTCCCGGA	AGATGTCCTGGCTCTTGTGGGC
	TTBK2	chr15:43038037	43038029-43038105	GCTCCTGTTGGCAGGACCTCCT	ACTGGCTGGCTTACTCTTCCCT
	TTBK2	chr15:43038037	43037999-43038075	CTTTCAGGCCATTCTTGCTGGG	GATGCAGCCTGGCTCCTATCTG
	TTBK2	chr15:43038037	43037969-43038045	TGGCTGAGTGGTGGTGGAGGCT	TTAGGAGGAAGATCTCACACCT
	TP53BP1	chr15:43738724	43738716-43738792	AAGAAGTGAGGCAGGGAGGAAG	TTTCCACTCCCAAGTATGGGAT
	TP53BP1	chr15:43738724	43738686-43738762	GGTGCTTTCTGGATAGTTGCTA	TCCACGTCTGGGGCAGCCCCAG
	TP53BP1	chr15:43738724	43738659-43738732	GCTTTCAGACATGACATCACTG	ACCAGTTTCATTCTTAGACATAATT
	TP53BP1	chr15:43748861	43748856-43748926	CACAAGTGAGATCAATACAAACATC	GTGTTCTTTAATTTCCATAGCTTCC
	TP53BP1	chr15:43748861	43748823-43748899	GTGACGGAACTGCCTGACTCCC	CTCAGACCCTGAAGACCCCTCC
	TP53BP1	chr15:43748861	43748793-43748869	CACTAGAAAGTGCCTCAGATCG	TTCACAAGGTGTCTCAGGGATT
	MANEAL	chr1:38262417	38262409-38262485	TTGACACGTAAGGCTGCTCTGG	CTGACCATTACTCCTCTGTTTG
	MANEAL	chr1:38262417	38262379-38262455	TCACTGTACATGACAACATCAA	ATATGTTGTGGCCCCTAGATAG
	MANEAL	chr1:38262417	38262349-38262425	ACATCCAACCCTACAAGGGCCG	CCTCCAGGCCATGGTTAGATCC
	MAP1A	chr15:43817805	43817797-43817873	GAAACAGCAGGATAAGGCTTTA	CAGAAAGACAAAACTCTGGAGC
	MAP1A	chr15:43817805	43817767-43817843	TGAGGCTCTGCATGTAAAGAAT	GAACCTGAGCCAAAGGATGAAG
	MAP1A	chr15:43817805	43817737-43817813	GCCGAAGGATACAGCCATCTAT	TTGAAAGACAGAACCTCAGAAC
	MYO5A	chr15:52635341	52635333-52635408	GAACAACAATGCAAAACACAAAA	ACCTGTTGGCTTGTTTTAACCC
	MYO5A	chr15:52635341	52635305-52635379	TCCAGAGCAGATGATCTTCCAT	ATAACATTCCATTTTGAGGAGACA
	MYO5A	chr15:52635341	52635276-52635349	AGCTCTCCATCCTCATTCAACT	GTCACTGTTAGTAAGAAAAACAACA
	KIAA1370	chr15:52901591	52901583-52901659	TCTTGCCGCTCCTGGAGTAAAG	CAACCGAACTGGAGTCATGCAT
	KIAA1370	chr15:52901591	52901556-52901629	TCCAAGTGTTGAGCAATCCTTG	CTTCATATGAACTCCTAAACACTTT
	KIAA1370	chr15:52901591	52901526-52901599	GGGATATGTGATGCTGTTGGAT	CATCCTTATTTTTCTTCAACAAATT
	CCNB2	chr15:59406999	59406991-59407067	TTTTACAGGTAGGTGTGGCTTC	CATGCGTGCCATCCTAGTGGAT
	CCNB2	chr15:59406999	59406964-59407037	TGTACATGTGCGTTGGCATTAT	TTTCTTAGATGGAAGAGATATAAAT
	CCNB2	chr15:59406999	59406931-59407007	ACTCCAAGTTTAGGCTTCTGCA	CCCACAGGTTTTGCAGTCCATA
	VPS13C	chr15:62201269	62201261-62201334	AAAAAAAAAAGTATGTTTGATGTAC	CAGGTGCAGATCCCTCATGGTA
	VPS13C	chr15:62201269	62201231-62201307	ACCAAGATACCCCCATTCTATT	TGTCCCATGGTGTATGGTTCAT
	VPS13C	chr15:62201269	62201204-62201277	ACAGTTGAATGTTCGGCAGTGT	TTTTCTCATACCTCTGTTTGTATGT
	IGDCC4	chr15:65678325	65678317-65678393	TTCCCTGGAAGGGAAGACGGAA	AATTCATGGGCAGCTGGGGGGC
	IGDCC4	chr15:65678325	65678287-65678363	GGTGGCGGTGGAGGACAGGCCT	TCCTGGGGATGGGGGTGCACAA
	IGDCC4	chr15:65678325	65678257-65678333	AGCTCTGGAGTACAGCGCGGGA	TCCTCCACGTCTGAGGGTGGCG
	UACA	chr15:70991933	70991925-70991998	GCTACAAAAAGGAAAAAAAAAAGTA	CCCCTTTTTAGCAAGGATTGAG
	UACA	chr15:70991933	70991895-70991968	GGTCATCATATTTATTCCAATCTGC	GCCTTCCACATCTAGTTTGCCT
	UACA	chr15:70991933	70991868-70991941	CCCCCCTTTCTGCTGCTTTCAT	TTTTATCATCAATAATACTTACACA
	HEXA	chr15:72645440	72645432-72645507	GTTGATAAAGAACTGTGCAGAAC	GAGTGTCCAGGATGCTAGAGAG
	HEXA	chr15:72645440	72645402-72645478	AAGCGGGGAAAGTCCTCAATCT	TGTGAAGAAGGCCTTAAGGCCT
	HEXA	chr15:72645440	72645372-72645448	GATGTATCCAACAGCAAGCCCC	CCGTTGCTCCATCACCCTAGAA
	GOLGA6B	chr15:72954595	72954587-72954663	CTGAGGCAGGAGGTGGAAGGTC	GCCCTTATTGTCTGCTTCATTT
	GOLGA6B	chr15:72954595	72954557-72954633	GTGGAACAGCTACAAGATGAGG	ATGTGGGTAGAGGGGTTGGGGA
	GOLGA6B	chr15:72954595	72954530-72954603	TCCCTGGCGCCCCCAGCAGTGA	AGGTTTTTTTTTTTTTTTTTTTTGA
	GOLGA6B	chr15:72955043	72955035-72955111	CCACCTGGGGAGCCTGCCCTCA	ACAAAAGCAGGAGGAGAGGCTC
	GOLGA6B	chr15:72955043	72955005-72955081	AGTGCAGCTTCGAGGATCTGGT	GGAGAGGCTGTGGAAGAAGGAG
	GOLGA6B	chr15:72955043	72954975-72955051	ACAAGCTCGACAAGCAGCTGGC	AAAGCAGGAAAAGAGGCTGTGG
	MACF1	chr1:39924917	39924909-39924985	CTGAGGCTCTCTTAATGTGAAC	GAAACTGAATGATGCCTTGGAT
	MACF1	chr1:39924917	39924879-39924952	CAAAGTGCTTTTTTCAATCAAAACA	GGTGTGGCTGTTAGCACTGGAG
	MACF1	chr1:39924917	39924849-39924925	TGCCCTGCTGAGTGGCCTTCCC	GATCAACCAGCTTTCTGCCCGC
	HCN4	chr15:73660493	73660485-73660561	TGCGGGAGGCTGTAGAGCCGCT	GCCGGATGCTCCTGCGGCTGGG
	HCN4	chr15:73660493	73660455-73660531	TCCATGATCCACGCCTTGGCCC	CCGAGGGGGAGGGCGAGGGCAG
	HCN4	chr15:73660493	73660425-73660501	GCCCCCTCCTCCTCGGCGTCCT	AGCTCCGGGACTCCGTGCCACC
	ETFA	chr15:76578041	76578035-76578106	ATGACTATGATTTCAAGTTCTATAA	TGGTCGATCACTTTTTGTTAATTT
	ETFA	chr15:76578041	76578003-76578076	ATGCTGCATACATTAATACATAATA	AGATACCACCACTTTGGCACCT
	ETFA	chr15:76578041	76577976-76578049	CTGATATTTCCACTGGTGAAGT	TCTTTTAAGATTAATATTTCACTTA
	SCAPER	chr15:77057788	77057780-77057854	CAAACTTTTGAACACTGTACTACA	TCCCCCCAGGATGTATTTTGGC
	SCAPER	chr15:77057788	77057750-77057824	AGCCACATAGGTCTATAAAACATT	GGAGGTCTAGCAGGTTCTTCTT
	SCAPER	chr15:77057788	77057721-77057793	AGCTGTTCAGAAAAAAATACTATTA	AGTTTTTCATGCATGTGAATTCC
	SH2D7	chr15:78393581	78393573-78393649	AGTTCATCGGGACAGAAGGCCT	TGCCATGGGATCCCTGGGGGCT
	SH2D7	chr15:78393581	78393543-78393619	GCTCCCAGGGCAGCTCTGCAGA	AGAGTCTCCCACTTCCTGGGGA
	SH2D7	chr15:78393581	78393513-78393589	TTCCAAAGCTGAGCCAAGAGGC	TTCTGGGGTGAGCCCAGACCAG
	ADAMTS7	chr15:79058378	79058370-79058446	TCCCAGGCCACTGTGCCTCCTG	CTGGCAGAGGGGCTATGGGAGG
	ADAMTS7	chr15:79058378	79058340-79058416	ACAGGCCCCAGGCCACCCTCCA	GCTCCAGGGAACTGTCCCTGAC
	ADAMTS7	chr15:79058378	79058310-79058386	ACCCCAACAGTGGGCCACAGTT	GTCCTGGGGTTGGGAAGGAGGG
	FAM154B	chr15:82575387	82575382-82575452	AAGAGAAAACTCAATTTTTATAGTT	TCATAAATTCTTCCGCAAGATTATT
	FAM154B	chr15:82575387	82575352-82575425	AAGGTACTAGCAAGTTGTTGTT	TTATATTTTCGACAATACAAATTCC
	FAM154B	chr15:82575387	82575319-82575394	GCCTTCTAATAACCAAAATGTGC	TTGCCCAGCCAGCTATCCCTCT
	AP3B2	chr15:83330673	83330665-83330741	GTAGAGGCACAGCTTGGAGGCA	AATGGAGACGTAGAACTGTCGG
	AP3B2	chr15:83330673	83330635-83330711	TGTCATCTCTCCCCTCACTTCC	AGGGGCCATCAGCTCCCCAACA
	AP3B2	chr15:83330673	83330608-83330681	GGGTGGGAGGAAACGGAGAAGA	CTTCTTAAACTCATTTTCACTCATG
	PDE8A	chr15:85610294	85610289-85610360	CCTGGACAAACATCATGACATTAT	AGAAGATAACCAATGTAATGGATTC
	PDE8A	chr15:85610294	85610259-85610332	AGGAGGCTCAGGCTGTCCTTGC	TTTGATTCAGGTACTTTTAGTGTTT
	PDE8A	chr15:85610294	85610229-85610301	GAAAAAGCAGGGTTTAAGTGTAC	ATCTTTTTTTAAAAAAAGTGTTTGT
	AGBL1	chr15:86697681	86697676-86697749	CTCCTCCACTGTCTCTGGGCTC	TGTTCTTAGATAAAAAGATTGGACG
	AGBL1	chr15:86697681	86697645-86697719	GCCAGGAAGAACCTATCCCATG	TGTGAAGTGCAACTAAGATAGATT
	AGBL1	chr15:86697681	86697614-86697689	TTGGAAGCACTTGATGTGACAT	CACTGTACTCATTGTACAATCCA
	C15orf42	chr15:90125991	90125983-90126059	GTCAAGTGAACCTCATCTTTCT	CTGCTCCACCACGGAGGTGGCA
	C15orf42	chr15:90125991	90125953-90126029	GGAAATGCTGCTCAGGAGTGGA	GACCACCTTGGATACTGGACTG
	C15orf42	chr15:90125991	90125925-90125999	ATCTTTCAGCTGGGATTTTGCT	GTCGTTTTATTTTAGTTGTGGGAA
	MACF1	chr1:39926310	39926303-39926378	CGAGTGATGGATTTCTTCCGGC	TGACACTTCTGATTTCTGTGTAG
	MACF1	chr1:39926310	39926272-39926348	TATATGCGTTGGATGAATCACA	GCTTTTGAGGGCCCAAAAAATA
	MACF1	chr1:39926310	39926242-39926318	AACTTTGACTTTGATGTCTGGA	ATGTCTGAAAGTTTGGGTATGC
	FES	chr15:91436556	91436548-91436624	AGCAAGTGCTGCATCCACCGGT	ACTTCCTGACCTTCCTCCGCAC
	FES	chr15:91436556	91436518-91436594	GATGCAGCTGCTGGCATGGAGT	AGCAGGGGTCCTCCCCACCTGC
	FES	chr15:91436556	91436488-91436564	CGGGTGAAGACTCTGCTGCAGA	GTCAGGTGGCAGCCTTACCTCA
	PRC1	chr15:91523550	91523542-91523616	CAGCTGAAAGAAAGAAACTTGTTA	CTGGTCCCAGTACTGAACCAGC
	PRC1	chr15:91523550	91523512-91523588	GTTCTTCCAACCGATCCACTTC	AGCTTGTCTCTGCTCCTGGCTA
	PRC1	chr15:91523550	91523482-91523555	CCTCAATCACTTTCTTCATGTTTTG	CTTGTACTAACCAGCACAGAAA
	FAM174B	chr15:93198679	93198671-93198747	CGGGCGGTGGCCGCGACTCGCG	GCGGGTCACCAAGGCGTCGCCA
	FAM174B	chr15:93198679	93198641-93198717	CAAACCGGGTGGTGTTCCCGGG	GGTGGGTAGGTCGCGGAGGAGG
	FAM174B	chr15:93198679	93198611-93198687	AGCTGCCGCTGCCGCCCGCCGC	GGCGAACGCCACGATCACGGCT
	IGF1R	chr15:99460039	99460031-99460107	ACCCAGCTCATGTGAAATTTCA	CCCCAAAACTGAAGCCGAGAAG
	IGF1R	chr15:99460039	99460001-99460077	TCCTGCACAACTCCATCTTCGT	TGGTGGGGAGAAAGGGCCTTGC
	IGF1R	chr15:99460039	99459971-99460047	AGGCTGAATACCGCAAAGTCTT	GGTCACAGAGAACCCCAAGACT
	PDIA2	chr16:334432	334424-334500	AGCGCGAGCTGGCTGAGGAGTT	GCACTGCCAGGCCCTGGCCCCC
	PDIA2	chr16:334432	334394-334470	TCACGCTGGCCAAGGTGGATGG	GCCCCATCCCCCAGATGCCCCG
	PDIA2	chr16:334432	334364-334440	CTGCCGTGCTCGCGGCCGAGTC	CTGGGGTTGTGGTGGCCTGGGG
	TPSAB1	chr16:1290983	1290975-1291051	GGCCTGGGTGGGTTCTGGGGAG	GCTGCTGGCGCTGCCCGTCCTG
	TPSAB1	chr16:1290983	1290945-1291021	CCCTGCCCCTCACCACATTCCA	CCTCCTTGCTCCCCAGATGCTG
	TPSAB1	chr16:1290983	1290915-1290991	CGGCCCCTGGTGAGTCCCAGCC	CCTGTGAGGCCCGGCCAGGCCC
	TPSAB1	chr16:1291623	1291615-1291691	ACAATGATGGTGGGTCTGGGGA	GAACGTCTCCAGCCACGTCCAC
	TPSAB1	chr16:1291623	1291585-1291661	CGTGCTGGGTCACTGGCTGGGG	CATCGCCCTGCTGGAGCTGGAG
	TPSAB1	chr16:1291623	1291555-1291631	CTGCCTCAGAGACCTTCCCCCC	ACAGTTCTACACCGCCCAGATC
	TPSD1	chr16:1306685	1306677-1306753	CTGGGGGCTGCCCAGGGCCCTG	GTGGGTGCTAACCGCGGCGCAC
	TPSD1	chr16:1306685	1306647-1306723	CTGGATGTGAGCCCTGGCTCCC	CTTCTGCGGGGGCTCCCTCATC
	TPSD1	chr16:1306685	1306617-1306693	TCTCCTGGGGCCTGGAGGGGTG	CCTGAGAGTCCGCGGCCCATAC
	TPSD1	chr16:1306964	1306956-1307032	GTCACTGGCTGGGGCGACGTGG	TGCTGGAGCTGGAGGAGCCCGT
	TPSD1	chr16:1306964	1306926-1307002	GAGACCTTCCCCCCGGGGATGC	ACATCATCCAGACCGGGGCGGA
	TPSD1	chr16:1306964	1306896-1306972	ATCCACACGGTCACGCTGCCCC	TCAGCAGGATCATCGTGCACCC
	TSC2	chr16:2100432	2100424-2100500	GTTGAGCTACTAGAGAGAGGCA	ACTGAGCATGGAATGTGGCCTC
	TSC2	chr16:2100432	2100396-2100469	ACCAAGAAATTTGAAGAGGTAGG	CCCTTTTTCTTCTTTCATCTCTCT
	TSC2	chr16:2100432	2100364-2100440	TGATAGGGCAGATTTGTGAAGT	AGTTAAGGAGACCGTGGCCTGA
	HEYL	chr1:40092696	40092688-40092764	ACCCCCAGGTACCTGATGACCT	TGGGCGTGGGCGAAGGCTCCAT
	HEYL	chr1:40092696	40092658-40092734	GGGTCTGCACGGCTGCTGGGCC	AGGGCCAGGCAGGGAAGGCCAA
	HEYL	chr1:40092696	40092628-40092704	TTGAGGTGGGAGAGAAGGCGAA	GCAGCCCTGGACAGCTATGGAA
	PKD1	chr16:2164922	2164914-2164990	CGGATGAGGGTGGACACGCAGG	GGAGCATGAGGACATCCTGGCC
	PKD1	chr16:2164922	2164884-2164960	CACGGTCATGGCCCGTGGACCC	CGTCGTGCTGCAAGCCAACGAG
	PKD1	chr16:2164922	2164854-2164930	GGAGAGGGAGGCAGGGCTGCAT	GCGAGCAGTGCAGGAGGGCGCC
	GP2	chr16:20329708	20329700-20329776	TGGAAACCTCAGAGAACAACAT	TGTAGTTCTGGTCTTGGAAGAG
	GP2	chr16:20329708	20329670-20329746	AGGGAACTGAGAAAAAGAAAGC	GTTCAACTGCATCCCCTTCGTA
	GP2	chr16:20329708	20329640-20329716	AACTCTCCATTCCCGTCCACAC	CACCCACATACAGCACGGACTC
	ACSM2A	chr16:20476995	20476987-20477063	ACCTGGACAGAGAACTGTCTTC	GCCTGCAGCGTGGGGATCGTGT
	ACSM2A	chr16:20476995	20476957-20477033	GGCTGCATTCGAGCAGGTTGGT	AGGCAGCCAACGTCCTCTCGGG
	ACSM2A	chr16:20476995	20476929-20477003	CGAGTGCCTGAGTGGTGGCTGG	ATTTCAGAGAACTGAGTGAAAACA
	ERI2	chr16:20809122	20809117-20809190	TGAAGTGTTTGTTCCCATTTGA	TACTTAAATTTCTGTCACAAATATG
	ERI2	chr16:20809122	20809085-20809160	GATGGAACCATGCTGTTGGCTC	GCCTGAGTCTCAAAGAATTTTTG
	ERI2	chr16:20809122	20809056-20809130	GAACTAAAAGTGAGTCCCCCTG	ACATGAAAGGTTATCAATTCCTCA
	UQCRC2	chr16:21968628	21968620-21968693	AATACGAAGACATTCATTATATCTC	CTGCGCCTGCAGGAGCACCGCC
	UQCRC2	chr16:21968628	21968590-21968666	AGCTATACATGCCTTACTCTCC	TCAAAGTTGCCCCCAAAGTTAA
	UQCRC2	chr16:21968628	21968563-21968636	GAGGTTAGTCCCACTAACTTGC	GTGTTTTTTATGTTTAGAGATTTTA
	ATP2A1	chr16:28914716	28914708-28914784	AAGCCCTGGCCCCACCACAGCC	TGGTCCTCAAGATCTCACTGCC
	ATP2A1	chr16:28914716	28914678-28914754	CTAGAGGGTAAGGAGTGCCCTC	TCCGGGCCCTGGACCTCACCCA
	ATP2A1	chr16:28914716	28914648-28914724	GAAATCCTCAAGTTCGTTGCTC	CTTGTCCCCTGCCCCAGATGAT
	RABEP2	chr16:28935805	28935797-28935873	GGCTGAGCTCACCTGACTCGGC	CGCAGCCACAGCCTCGGCCTTC
	RABEP2	chr16:28935805	28935767-28935843	CCAGGGCGCCTGCCAGCTCAGC	GGCCACCTCCTCTTGGCACTGC
	RABEP2	chr16:28935805	28935737-28935813	CTGCCACAGCCTTCATGGTTTC	CGTCTCACCTTTCAGGATGGCC
	SRCAP	chr16:30722334	30722326-30722402	CGAGAAGGTGACATTTACCAGA	CTGTCTCTTTCCTAGCGGAGGA
	SRCAP	chr16:30722334	30722299-30722372	GATCATGCCATGGAGCTGAGCG	CTCTAGCCTCTATCCCTATTAATCT
	SRCAP	chr16:30722334	30722266-30722342	GCAGCTGAGGAACAGTTGGAAG	CATCTGTTTCATTTGGACTGTG
	TGFB1I1	chr16:31484867	31484859-31484935	GGGGATCTCAGCCTCAGTGGGG	GCCTCTCACCCCTCCCCCATCC
	TGFB1I1	chr16:31484867	31484829-31484905	GCCACTAGGGCCAGGCTCGGCC	GTCAGGGGCTCCCAAAGAGCGC
	TGFB1I1	chr16:31484867	31484799-31484875	AGGTGAGATCGGATGTTGGGGA	CCTGGAGACTACCACCTCGCAC
	NOD2	chr16:50745273	50745265-50745339	CCCAAAGACCACTACAGATATGTA	AGAGACCTCAGCCCTGCACGGT
	NOD2	chr16:50745273	50745235-50745311	AGGAACTGTTGCTGCAGGAGGG	GGTGGCGGACCGCCTCATCCGC
	NOD2	chr16:50745273	50745205-50745281	TCTTCTCATGGATGGTGTCCAA	GTACCTGAGGAAGCGCCATCAT
	OXCT2	chr1:40235489	40235481-40235557	AGCGGCATGGTGCATTTCTCCA	GGCCCTCCCAGAGCTCCCTCAG
	OXCT2	chr1:40235489	40235451-40235527	ATGATGCGGTCCACGCACCGCT	CCGTGCTCTTTTTGATGTCGTC
	OXCT2	chr1:40235489	40235421-40235497	CTGTGCACGTCAAACACGGCCT	TGAGGTTCGGGGACACAGCAAA
	SALL1	chr16:51173801	51173793-51173868	ACACTGTAGTGGGTTTTAAGATT	CATTCGGATGTGCTGCTGCAGG
	SALL1	chr16:51173801	51173763-51173839	GGACTCTGAGCGGGGGCATAGC	TGGGGTGTTGGGGATCTGGCCT
	SALL1	chr16:51173801	51173733-51173809	ACTTCTTCTGGCAGATGGGGCA	CTCCATGGACTCAGAGTAGCTG
	CES1	chr16:55853481	55853473-55853549	TGCTGCAAAGATCACAGGCAAC	TCAATGTCGTCTCCAAGAGCTC
	CES1	chr16:55853481	55853443-55853519	GTGGTTTTGCACCCAGCAGTGA	TGGGCTACGGGAACAGGCAACC
	CES1	chr16:55853481	55853413-55853489	CGCAGGCAGTGAACCATGACAG	GAAGAAGTCTGGGACCAAGTTT
	HSF4	chr16:67201450	67201442-67201518	TGCCCCTGAGGGGCCTGTGGGG	GGGGCCCCATCATCTCTGACAT
	HSF4	chr16:67201450	67201412-67201488	AGTGATGGCAGGAGGTAAGGGG	CAAATTTGGGCCTTAGCCCTCA
	HSF4	chr16:67201450	67201382-67201458	TCCCCTGAGGGGACCAGGCTTT	TAGCCTTCTACTTACAGCCTCT
	DPEP3	chr16:68012524	68012516-68012592	CTCCTGCCTCAGACCCCATAAC	TCCTGGGACTGGCATGAGACGG
	DPEP3	chr16:68012524	68012486-68012562	AGGGCGGTCTTCAACCCCCTAG	TGCTCCAGGGCGAGGCGCACGG
	DPEP3	chr16:68012524	68012456-68012532	AGGGTAGGTCAAGGGGTCCAGA	GAGGCACACATGCGGTGAATGA
	ESRP2	chr16:68265231	68265223-68265299	GCAGTTTGTCATGTGTAAGAGT	CTTATGGCAACGCTGAGCAGCA
	ESRP2	chr16:68265231	68265193-68265269	ATGGCCGGCCCTGTGCACACCA	CACCTCCACGTAGCGCTCCTTC
	ESRP2	chr16:68265231	68265163-68265239	CTGATGTCATCTGAATGAAGGC	TCGGCTCATCTCCTCTGTGGAA
	TMED6	chr16:69385562	69385554-69385630	CCAGCCCCAAAGAGCAAAGGGG	ATCGATCAGCTCCACGGAAGAG
	TMED6	chr16:69385562	69385524-69385600	GCAGACGTCACTAGATTCAGAA	CTCCTGGAGGTATCATGATGGC
	TMED6	chr16:69385562	69385494-69385570	CCACTTAGAGGTTCTGTCTTCT	GGTGGGCAAATTGCCAAAAGCA
	PDPR	chr16:70154480	70154472-70154548	ATCACGGGCACTTCTGTGGCCT	GGCAGAACTGGTCCTCTGCAAG
	PDPR	chr16:70154480	70154442-70154518	CAGGCACAGGTGGTCATCTGTG	TTGTTGGAAGACAAAGAGCCAG
	PDPR	chr16:70154480	70154412-70154488	GCCGAGGCGCGTTCCATGGCCC	GAGACATGATGTTCTACCGGTT
	DHX38	chr16:72134396	72134388-72134464	TTCTGGATGGGCGCATTGTCTT	CACCAGTGGGGTGGTCCATCGG
	DHX38	chr16:72134396	72134358-72134434	ATCTGATGGTGCACAATCTGGT	TAACGAGCGCTGGGAGACAAAC
	DHX38	chr16:72134396	72134328-72134404	ACTTTGAAGAGGACAACGCGGC	GAGTGTGGCTCCCATTGTGTCC
	DHX38	chr16:72143357	72143349-72143425	CTTCGCAGGGGTGCTGTTTGCC	TGTGACCGCTGTGGACGGGGAG
	DHX38	chr16:72143357	72143319-72143395	GCAAGTCACGGCAGGTGAGGAT	GCCCTTCTGCCCGCAGGAGTAT
	DHX38	chr16:72143357	72143289-72143365	GCCCCATGTTCTATAGCGTGAA	CATTGGCCCTCCTGTGACCCTC
	CLEC18B	chr16:74447514	74447506-74447582	GACACAGGGGATCAGAAACCCT	GTAGGCACAGACAAAGGCTTCT
	CLEC18B	chr16:74447514	74447476-74447552	GGCTTGAGGTGGCCCACACGAG	CAGAAGGTGTAGCAGGGCTTAC
	CLEC18B	chr16:74447514	74447446-74447522	CAGAGCACAGGTGCCGCCCACA	GCACCCCTCCCTGTCTCCCAGA
	CAP1	chr1:40535490	40535482-40535558	TACCTAGACAGGGGCAGGTATT	CTAAACCCCAAACCAGCCCATC
	CAP1	chr1:40535490	40535452-40535528	GGCAAGAAGTGGAGAGTGGTGA	TACGCAGTGGCCCCAAACCATT
	CAP1	chr1:40535490	40535422-40535498	AAGAAGGAGCCAGCTGTACTTG	ACCCTGCCCTGAAGGCTCAGAG
	KARS	chr16:75665618	75665610-75665686	CAATCCCCTCATTCCGGAACTG	ACCTGAAACCATCTTCTCCGTG
	KARS	chr16:75665618	75665580-75665656	AGGTGGTGAACTCAGGATTGTG	ACCCGATGAGTATGAGAGAGAG
	KARS	chr16:75665618	75665550-75665626	GATAGTCTGCATAGGCCATGTA	CAGCCCTCCTCTGAAAGCAGCA
	ATMIN	chr16:81078084	81078076-81078152	CAGTCCTATGGGTGTAGGGGAA	CTGAAGAGAGTGAACTTAGCAC
	ATMIN	chr16:81078084	81078046-81078122	ACGGACTTCTTACTCGCAGATA	TCTTTTCGGCCTCAAATATCCA
	ATMIN	chr16:81078084	81078016-81078092	GTCTTGGAGTCACTGGACATAG	ACCCCGGAATCGATTTTGATAT
	GAN	chr16:81410856	81410851-81410922	TCTTGATACAGGTAAGAGTGTTAC	GATCTATCTTAACGACCAGAATTTA
	GAN	chr16:81410856	81410818-81410891	CTATAGGAGCCAGTATTTATGTTAT	AATTTTGTGCATGGGCTTTGTT
	GAN	chr16:81410856	81410789-81410864	GTTCCTCTTTTGTTTATGGAGC	AGATGTTGTTGTCATCCTTTTGA
	TAF1C	chr16:84215972	84215964-84216040	GGACACCTGGGGACCAGAGAAC	CGTGCAGCAGCTCTGCCAAGTG
	TAF1C	chr16:84215972	84215934-84216010	CGGCGCTGTCGGTTGCTGAGGT	GCAGCTGCTCCCACCGCAGCAC
	TAF1C	chr16:84215972	84215904-84215980	CCCAGGATGGGGCCCCCGAGGA	GCGCGCCCCCAGTGCAGGCCTC
	ATP2C2	chr16:84495404	84495397-84495472	AGCGCCCCGACCCTGCCCGCAG	TTGTGTTTTTCGATCTCTTCAAC
	ATP2C2	chr16:84495404	84495366-84495442	GCTGCAGAGCTGCTGTGTGTTC	CCCGCACCACGACGATGACGTT
	ATP2C2	chr16:84495404	84495336-84495412	TCTCAGGTGAGACCCGGGCTGA	TCCAGATGCCTGAAGACAGAGC
	ZCCHC14	chr16:87446210	87446202-87446278	CTTGGTCCAGATCCTTTATTCC	AAAGCCCAGAGAGGACCTGCAC
	ZCCHC14	chr16:87446210	87446172-87446248	CCAAAGCTCTTGTCCACTTTCA	AGACTGTGGGTGACATGGAGCT
	ZCCHC14	chr16:87446210	87446142-87446218	GACGCGGGCAGCACGTCCATCA	CATGCACGACTTTGGTCCGGGG
	SLC7A5	chr16:87902683	87902675-87902751	CGCACGCGGCCCACACCACCAG	GCCGTAGACCTCCAGCATGTAG
	SLC7A5	chr16:87902683	87902645-87902721	AGCAGAGCGCGCCCACGATGGA	GATCCAGAGCTTGAGGAAGGCG
	SLC7A5	chr16:87902683	87902615-87902691	ATTTGGAGATGGTGGTGCCGAG	CTGCGATGAAGGCCGGATGATG
	ZC3H18	chr16:88664597	88664589-88664665	GCCGACCCCTTCCCGCCTAATG	TCACTTTTGTTTCCATAGGGAA
	ZC3H18	chr16:88664597	88664559-88664635	GACAAGGGGAACTACTCCCTAA	CAATTAGGCTCTTGTGGACCCT
	ZC3H18	chr16:88664597	88664529-88664603	TGAATTGTAGGTTTATACACCCTG	CCACCCCCCACCCCAGCAGCTG
	SPG7	chr16:89597130	89597122-89597197	GTTTGTGGATTATCTGAAGGTGA	AAATGGCTCGTTTCACCATTGT
	SPG7	chr16:89597130	89597092-89597168	ATGCACGAAGCCAAACTGGAAG	ACTTTGTTCTTTCTGCACAGAA
	SPG7	chr16:89597130	89597062-89597138	AAAGGAGTCAGCTTCAAAGACG	CTGATTTCCTGACTTCGCCCAG
	FAM57A	chr17:641096	641088-641164	TGGTGCCGAACCAGAGACCAGA	TTCATATGCTTTCTTTCAGGCA
	FAM57A	chr17:641096	641061-641134	TATGACTCGTACGCCATGTACC	AATGGATATCCACAATGATTTCACG
	FAM57A	chr17:641096	641028-641104	TATGTGTGGTTTCTGATTCCAT	CAAGCACCAAGCTTGGCTGTGA
	NFYC	chr1:41215318	41215313-41215386	CTGGGGTAAGCAGCAGCCTTTG	GATTTTTATCACAGAGTTGACTCTT
	NFYC	chr1:41215318	41215280-41215353	TACAGGTATTATTGCAGACTTAGAT	AGCGCCTGTACTCTTTGCCAAG
	NFYC	chr1:41215318	41215250-41215326	ACACAGAAGATAACAAGCGCCG	CCTGTGTCTGTTACAGATGATC
	OR3A2	chr17:3181985	3181977-3182053	AAGACGGCTGCCAGGATGCTGA	CCAACATTGCAGGAACAGTGAC
	OR3A2	chr17:3181985	3181947-3182023	TACATGGGGGCGTGGAGTTTGG	AAATTGTGGACTTGTGGGACAA
	OR3A2	chr17:3181985	3181917-3181993	TCCAGCACTGACAGGTTCCCCA	AGAAGAGCTGGGAGAGGCAGGC
	ITGAE	chr17:3657180	3657172-3657248	CACCGTGTGCTCCCACCTGGCC	GTTTGTACCGTGGAGCCCCCGC
	ITGAE	chr17:3657180	3657142-3657218	CCTGGGGCAAGGGTGGTGTGGC	CCTTCTGGAGCTCAAACACGGC
	ITGAE	chr17:3657180	3657112-3657188	CAGGTCTTGTGCAGCACGGCCA	GCACTGGCAGGAAGCTGGCCTC
	USP6	chr17:5037195	5037187-5037262	GTCTTCTTTAGGGATCGATATGG	TGGCCCTGCCCTACAGATCATG
	USP6	chr17:5037195	5037157-5037233	TGGACGTGAGGACGACTCTCCG	TCCATCTGTTCTGAGGCTGCTT
	USP6	chr17:5037195	5037127-5037203	GGTCATCTGAACACATCCACCA	GGGCTGACTGCCATTTGGGGCA
	AMAC1L3	chr17:7385644	7385636-7385712	CTTCCACCGTCTGCTCCGCCGT	CTACTTCTATGCCCTGCTCAAC
	AMAC1L3	chr17:7385644	7385606-7385682	CTGGCAACGCTGCCACTGTTCG	TCTGGGACCTCCTGACATCCGA
	AMAC1L3	chr17:7385644	7385576-7385652	GTGCCTACAGTGCGGTTCAGGT	CCTGCTACTTAAACTGCGTGGC
	AMAC1L3	chr17:7385948	7385940-7386016	CTTTGTGCTGCAGCCCCCCGTG	GGGCTTCTGGTCTATCGTTCTC
	AMAC1L3	chr17:7385948	7385910-7385986	GGTGGGGCTGCTGGGCTCTGTG	GCTTTCGTGGGAGGACTGGCGC
	AMAC1L3	chr17:7385948	7385880-7385956	CCTCCCAACAGTGGCCTTCCTA	GGTGTCTACACCGCCCTGGGCT
	SENP3	chr17:7470288	7470282-7470356	CTTGCCTCTAAAGAATGAGAGT	AGTTTCTTCTATGATAAACTCCGT
	SENP3	chr17:7470288	7470250-7470325	AGTTTTGAATTCACATCCACTTG	GTGTCATTGGCACAGGTGCATT
	SENP3	chr17:7470288	7470222-7470296	ATGGGGTGAAAAGGTGGACCAA	TGAGGTCTTTTAATTCCATTGAGC
	TP53	chr17:7577538	7577530-7577606	ACCTAGGAGATAACACAGGCCC	CCAGTGTGATGATGGTGAGGAT
	TP53	chr17:7577538	7577500-7577576	TTGTAGTGGATGGTGGTACAGT	GGTGGCAAGTGGCTCCTGACCT
	TP53	chr17:7577538	7577470-7577546	CCGCCCATGCAGGAACTGTTAC	GAGGCTGGGGCACAGCAGGCCA
	CHD3	chr17:7809271	7809263-7809339	GCAAGGGGAAGAGCTTTGGGTG	ACAGGATGCCTTCACCACACAG
	CHD3	chr17:7809271	7809233-7809309	GAGTGTGGGTGATACAGGGCTG	CAATGCTGTGATGCGCTGGGGG
	CHD3	chr17:7809271	7809203-7809279	TGAGGGGCAAGACTGAGAAGGA	CTTCAACACCCGTCAGCGGAAG
	GUCY2D	chr17:7906895	7906887-7906963	CACTGTCCACGGCACTCAGGGC	CGCCGCGGATGCCCTCTACGCC
	GUCY2D	chr17:7906895	7906857-7906933	CCCAGGACCTGTGGGTGGAGGC	GGAGGGCACCACGGCCCCTGCC
	GUCY2D	chr17:7906895	7906827-7906903	GCTGGGCGCGCGTGGCCCTGGT	GGTGCCCTGGGGCTGCCCCTGG
	AURKB	chr17:8108211	8108203-8108279	CGTTCCGAGGGGTTATGCCTGA	GGGACCATCAGGCGACAGATTG
	AURKB	chr17:8108211	8108173-8108249	GGGTGGGCTGAGACCTGGGCCA	ATACAAACACACGCACCCGAGT
	AURKB	chr17:8108211	8108143-8108219	AGCACCCTCCGAGAGTTGGCCC	ATCCCTTCTTTCCCCTATACAT
	GABRD	chr1:1959067	1959059-1959135	CAGTGGATGGGGGCTCAGACTG	GACATGGACCTGGCCAAATACC
	GABRD	chr1:1959067	1959029-1959105	GGTGTGCAAGGCGGGTAGGGGC	CTTGGCAGAATCACCTCCACTG
	GABRD	chr1:1959067	1958999-1959075	GTGCATGCTGGACCTGGAGAGC	TCACCCCCAAGGCCTCACTGCC
	HIVEP3	chr1:42045651	42045646-42045719	TGACTTGGCTGGTCTGGAGGAC	TGATTTGGCTTAATGTAGTTTAAAT
	HIVEP3	chr1:42045651	42045613-42045689	CAGTACCTTCTTTGAGTCCGTA	ACAGAGGACCTCCTATCTGCAT
	HIVEP3	chr1:42045651	42045583-42045659	ATTAGTGGTTGTGTGGAGGCTG	TTGTACAAACTTATGCACCAAC
	TRIM16	chr17:15539387	15539379-15539455	GCCTGGCTCAGCGCAGCTTGCT	ACTGGACAGTGTTGCTGATGGC
	TRIM16	chr17:15539387	15539349-15539425	CTGTACTCCAGGTGGGCCTTGA	TCTGCCCCCGCAACCCCCATAC
	TRIM16	chr17:15539387	15539319-15539395	TCCTGCTTGCTCTTCTCCATCT	GGGTGCTTCATGGGGCAGCTGT
	TBC1D26	chr17:15640815	15640807-15640883	AATCGGGTGGTCGGTAAGGCAG	GTTGCCTTACAGTGAGATGGAG
	TBC1D26	chr17:15640815	15640777-15640853	GCTGCGTGGGAGGCTGCTTCAG	TGGCCTGGGCAGGTCCTCAGCT
	TBC1D26	chr17:15640815	15640747-15640823	CCCTGGAGGTGAAGGTAAGAGC	TGGGGCCCTCTCAGGGAGAGGG
	NCOR1	chr17:16097870	16097862-16097937	GTTTCTAGGAAACCACCTAAACA	TGCTGAATGCTCCTTGGTTGGG
	NCOR1	chr17:16097870	16097832-16097907	ACTGTGAGATCAATGCCAATAAA	CAGAGTGAGGAGGATAACGACT
	NCOR1	chr17:16097870	16097802-16097875	CTTGACATTATCAGTAAAGAAGTCC	GGTGGCGGGTGTTGGGAAATGT
	CCDC144A	chr17:16665753	16665748-16665820	AGAATCCTTGTCAAATGAACTCA	AATCTGAAATCTCCAGAATAAAAAC
	CCDC144A	chr17:16665753	16665715-16665790	GGAACTCTACCTAGAAGAAGTGA	CTCAGATGGAACTCACAATCAA
	CCDC144A	chr17:16665753	16665688-16665758	GACTTTAATAAAACCGAATTGGAAA	TAAGGGAGGATAATACTACTTCAAT
	SMCR8	chr17:18220247	18220239-18220315	GAATGCCCAATTCCTAAAGTGT	TTGAAGACTTTGTGGAGGTCGA
	SMCR8	chr17:18220247	18220212-18220285	CAAGACAGGCCGCCTTCCAGTT	TAAAACAACAGCATATAACAAACTT
	SMCR8	chr17:18220247	18220179-18220254	GAAACAAGAAAGCATACCCTCTA	TCCTGACCAGTCAGATTGATAG
	AKAP10	chr17:19823350	19823345-19823415	TCCAAATGTCATCTTCCTAAATAAG	TAATATGAAGTATAAAAACACCACA
	AKAP10	chr17:19823350	19823315-19823388	GATGAATTGCCCCAAGTCACTG	TACAGTCAATCACTAATGTGAGTAA
	AKAP10	chr17:19823350	19823284-19823358	CCTTACATCAGGTTCAGGCTCA	AACAGTTTAAACCTTAAGTGGTCT
	KCNJ12	chr17:21319943	21319935-21320011	CGCTCAGGGGCCCCGGGTTTGA	GGTCCTGGAGCAGCGGCCCTAC
	KCNJ12	chr17:21319943	21319905-21319981	CCACCCCCGGCTGGGGAGAGGC	TGACTTTGACAGACTCCAGGCT
	KCNJ12	chr17:21319943	21319875-21319951	TCTGAGCCAACCTTGGCCGACA	CCGGGACGGCCTCAGCCCCCAG
	KSR1	chr17:25931746	25931738-25931814	AGAATGCGCAGGGGGCTTGAGG	AGCCGAAAGCAGATGTGTTGGA
	KSR1	chr17:25931746	25931709-25931784	GCCCCCCCTCTTTTTTCCCTTC	AAACCTTGTTTACTCTTAGGCTC
	KSR1	chr17:25931746	25931678-25931754	GTGAGGGTGACACACACGTGTC	CAGAGCGGTGTTCCTCAAGGTC
	KIAA0100	chr17:26955503	26955495-26955571	GAGCTCCTAAGAAACAGGAAAA	CCAAAGGCAATGTCTCGATTGG
	KIAA0100	chr17:26955503	26955465-26955541	ATGAAAGGTAGGATCCCCATCA	ACAGCTGCCTTTTTGTACCCAT
	KIAA0100	chr17:26955503	26955435-26955511	CCGTAAATCTACTAAGTGCAGC	AGGGCCTCAGTAGAAAGATTAC
	SUPT6H	chr17:27020745	27020737-27020813	TCAGTGACAAAGTGGTAAAGCG	GTGGAACCACTTTGACAGCGGT
	SUPT6H	chr17:27020745	27020707-27020783	GTGTCACCGGCTTCATCCCCAC	CAAGCTCTTCTCCTCATGCCCT
	SUPT6H	chr17:27020745	27020677-27020753	CCATCGGTGTCAAAACACGGCT	TGAATGAGCGATCTCCAGAATA
	PPCS	chr1:42925365	42925360-42925433	ATATCCTTGAGTCACGACAGTC	ATTTATAATTTCCTTTAAGTTGGAG
	PPCS	chr1:42925365	42925327-42925402	GAAATTTATCAGCATCAAGTGGT	TCCTTTGGTTAAAGATTGGGCT
	PPCS	chr1:42925365	42925297-42925373	TTGTAATTAATCGAGCTCGGAA	AACAATGAAGATGGTGCCAAAA
	TBC1D29	chr17:28890301	28890293-28890368	AAGGGAATCAGTGTCTCATTATC	CCTGCAAGCGCTGACAGCCTCA
	TBC1D29	chr17:28890301	28890263-28890339	CAGGACAACAAGCCTTGAGCCG	CAGACCCATTTGTGAGAGCCTC
	TBC1D29	chr17:28890301	28890233-28890309	CCTCACTCCTGCAGACTCCTCC	TCACAGGGCCCTCAAGGGCACT
	RHOT1	chr17:30536370	30536365-30536435	AAAATCTGGGTCTTTCTAAAAACTG	TTAAAACTCTCATGTATGTTATCTA
	RHOT1	chr17:30536370	30536335-30536406	GCCACACTGATAGAATAGAGAATT	CCAAAACCTTATTTATGTTTTACCT
	RHOT1	chr17:30536370	30536305-30536378	TACAGAGACAGACTCTCCCGAG	AGACAAGTCATTCCTATTATTATAG
	TMEM132E	chr17:32956086	32956078-32956154	CTGGAGCGGGCAGTCACTGAGC	TGCAGCTGGACTTTGAAATGGA
	TMEM132E	chr17:32956086	32956048-32956124	GACTACCGTGGCCACGGCGCCC	GCAGGGAGGGCCAGGGCCCCTT
	TMEM132E	chr17:32956086	32956018-32956094	TCAGTCAAGCGGAGGATCATGT	TCCTCTGCTCTCCTTCCCTCCC
	TMEM132E	chr17:32961994	32961986-32962062	GCAGCACGCTGGCAGGACTGGA	GGTCACCATGTTAGGCCCGGAC
	TMEM132E	chr17:32961994	32961956-32962032	GCGATCCCCGAGTGGCACACAT	CACGACATCATCCGAGGGCACT
	TMEM132E	chr17:32961994	32961926-32962002	CCGACCTAGTCAGTGACTTCAT	TGCCACCCTGCAGGTCTTCACC
	SLFN5	chr17:33592324	33592316-33592392	ACCTACAACAAGTAATGCAGGA	CTATCACTTGAGTTGCAGTGGC
	SLFN5	chr17:33592324	33592286-33592362	TGGTCCGCAATGCAGGTCCAAT	TCTCTGGATCTTTCTGGACTAC
	SLFN5	chr17:33592324	33592256-33592332	ACCAGTATCCAAGAGAAGAGAT	CACTCAGACAGCAAGGGATGGC
	MYO19	chr17:34862807	34862799-34862875	CCCGGCTGAGCTTATTGTGGCC	CACAGGGCATGGCCCAGCCCGT
	MYO19	chr17:34862807	34862769-34862845	CCGCATAATGCACCACAATGAA	AAGACCCAGCATCTCGTTTCTC
	MYO19	chr17:34862807	34862739-34862815	CCAGGCCTGCTGTGTGGTACCG	ACGATGGGAAACTACTATGTCT
	ACACA	chr17:35508282	35508274-35508350	TGGATATGGCCATGTCAAATTA	GGCCAATGAGGATTCTCCAGCA
	ACACA	chr17:35508282	35508244-35508317	CTTTCCCAATAATATCTGTTATCTT	TACCAGGCTGATGGTAATGATC
	ACACA	chr17:35508282	35508217-35508290	GAAGGTTCTCGGGTCCAATTCC	TCTTCAAAAATTTCACATTCTGGAA
	MRPL45	chr17:36453192	36453184-36453260	GACAGAGTCGAGGGAAATACTC	TACCTCAAGGGTTCTCTTGTTT
	MRPL45	chr17:36453192	36453154-36453230	GCCGATAGGACCCTAGGGGCTA	GCCTTTGCGGGAACAAGATGGC
	MRPL45	chr17:36453192	36453124-36453200	TGGTGGTTTCGGCAGGTGGGTA	CGCTCTTCACTCTCAGCTCCCT
	GPR179	chr17:36482577	36482569-36482645	GTGGGGAAAAATTCTCTCCGAG	TGGCTGGCCTGCTTACCTTGGG
	GPR179	chr17:36482577	36482539-36482613	GGACTAAAAGGCATAGTGGTTTTT	GTTCTCTGACACCTTCTAGAGT
	GPR179	chr17:36482577	36482509-36482585	TCTGGAAAGAAGTGATCCAGAG	TCCTTGGCTCAAGCCCTGAAGG
	GPR179	chr17:36495310	36495302-36495378	TGGAGATCTACGTCCATCTGCA	CCATCCTCCTCATCCTTACCTG
	GPR179	chr17:36495310	36495272-36495348	CCACTTGCACACTGATTGATGT	GGGAGGGAGGCAGGACTCTAGT
	GPR179	chr17:36495310	36495242-36495318	CACAGGTGTGTGTTAGAGTACC	GGAGCTGCATGGTGGCGGTGAT
	KLF17	chr1:44596380	44596372-44596446	TTCTGGGTTTTCTTTTTCCTTTTT	CATCGGCCGGGACCCTCAGACC
	KLF17	chr1:44596380	44596342-44596418	TGGTCCTTAGGTCAGTCTCCTC	TCTGACCATCTCAAGCAACACC
	KLF17	chr1:44596380	44596312-44596388	CAATGGAGAGCAGGACAGTCCT	TGTGATCAGTGCAGCCGGGAGT
	RPL19	chr17:37357554	37357546-37357620	GCGTCAGATTAATGATAACACAAT	TCTGGTTAGACCCCAATGAGAC
	RPL19	chr17:37357554	37357516-37357592	TCTTCACCCTACTTCCTTCTTT	CTAGTGTCCTCCGCTGTGGCAA
	RPL19	chr17:37357554	37357486-37357562	GCCAACTCCCGTGAGTACCTGG	GTATGCTCAGGCTTCAGAAGAG
	RPL19	chr17:37358685	37358677-37358753	TCAGGATCTAAGCACTCTGTCT	ACCTTGGCCCGCCGGAAGGGCA
	RPL19	chr17:37358685	37358647-37358723	ATAGGTGCTGGCATCTATGCTG	GTCCATTCCCGGGCTCGATGCC
	RPL19	chr17:37358685	37358617-37358693	TAAGTGTGGTCATCTTCTCCTT	GATGGGCTGATCATCCGCAAGC
	RPL19	chr17:37360889	37360883-37360954	TTAAAATAAAACAAGCCTTAATCTG	ATCATCAAGACTTTATCCAAGGAG
	RPL19	chr17:37360889	37360851-37360927	GGCCTCTGTGATTACATAGATC	GAAGAGCGCCTCCAGGCCAAGA
	RPL19	chr17:37360889	37360821-37360897	ATAAAACCTCCCACTTTGTCTG	TCTAAGACCAAGGAAGCACGCA
	KRT24	chr17:38856502	38856494-38856570	CCTGGCGCAGCATTCATTTCTA	CCTGCTTGTTGAACCGCTCCTC
	KRT24	chr17:38856502	38856464-38856538	TCATGTCATTCAGTAATTTGGTCA	CTGGCTTAGGTGCTCAGCAGAG
	KRT24	chr17:38856502	38856434-38856510	TGCTCAGCCAGCTCCTCGTACT	AAAGGAGCAGAAGCGGCTTGTG
	KRTAP4-8	chr17:39254336	39254328-39254404	GGGTCCATAGCCCCTTTATACC	GCACACGGAGCCACAACAGGAG
	KRTAP4-8	chr17:39254336	39254298-39254373	AGAGTAAAGTTCTTGAGTTTGGA	GCAGAGGTCTTGGCCACAGCCT
	KRTAP4-8	chr17:39254336	39254268-39254344	AGGGTGAAGGATCTATTTGGGT	ACAGCAGCTGGGGCAGCAGCAG
	KRTAP9-8	chr17:39394711	39394703-39394779	CTGATCACGTTCCAAGAGAACC	CAGCCCTGCTGCCGCCCAGCCT
	KRTAP9-8	chr17:39394711	39394673-39394749	TGTGTCCAGCTGCTGCCAGCCT	CTAAACCAGAGCTGTGGCTCCA
	KRTAP9-8	chr17:39394711	39394643-39394719	CTGCAGGACCACTTGCTTCCAG	CACCCCACGACTGTCTGCCTGC
	KRTAP9-9	chr17:39412139	39412131-39412204	CTTTTGGAGGACTAATTTACCTTAC	CCTGTGTGTCCAGCTGCTGCCA
	KRTAP9-9	chr17:39412139	39412101-39412177	CAACAACCTTCTGCTCAACTGA	CCTGCTGCAGGACCACTTGCTT
	KRTAP9-9	chr17:39412139	39412071-39412147	TCAAGTCCCAAGAGAACAACCA	CCTGCTGCCGCCCCGCCTGCTG
	NBR1	chr17:41352520	41352512-41352588	TCCCAGAGGTAGTGGAGCTTCC	GGCTGGGGAAAGACTCCCTGGA
	NBR1	chr17:41352520	41352482-41352558	CCTCACAGACTCTGGAAACAGT	TGGGGTTGAGGCTGGGCAGGAA
	NBR1	chr17:41352520	41352452-41352528	AGGAGCACAGCATAAGTGACAT	AGGCCTGGAGCGAGGTGCTGAA
	C17orf104	chr17:42744858	42744850-42744926	TACAGTGGTGCAGAAAGAATCC	TCCCCCAACTATCATCCACAAA
	C17orf104	chr17:42744858	42744823-42744895	CCCTTCAGCATTTTCTAGTTTTG	CTTCAAAAGGTTCTAACCATTCTTC
	C17orf104	chr17:42744858	42744793-42744863	AGCAATTTATTTCAGAAATATTGCC	TGATGAAATTAAATAGTCATTTAAG
	CDC27	chr17:45214693	45214688-45214758	TTAAAATTTTACTTTTTCTAAAACC	GAATTTAATTGCAATATCATGTTCC
	CDC27	chr17:45214693	45214655-45214728	TAAAAAAATGGGAACAAAAACCAAA	ATTTGGATCAACTTGGATAGCT
	CDC27	chr17:45214693	45214625-45214701	AACAGTTCCCTGCAGCACACCA	ATGCCCTAATAGAGTATAGGCA
	KIF2C	chr1:45219480	45219472-45219548	TCCTTAACCGAAACTCTACGGG	CAAGCGAGAAGAGAAGAAGGCC
	KIF2C	chr1:45219480	45219442-45219518	GAGACTAGGGTAAGGGTTTTTG	TCTTGTGAAGGAAGTGGAAAAA
	KIF2C	chr1:45219480	45219414-45219488	GAATGAAGAGAGCTCAGGTACC	TTATGTTTTCATAGTTCGGAGGAA
	CDC27	chr17:45216157	45216151-45216222	TCAATCCTTCTAACCTCTGAGAATA	CTGTTAAGTCTTTTGACAGAACTG
	CDC27	chr17:45216157	45216119-45216195	ATCTCCATGCCTTCAACTCTAT	AACATACCTCTGGCGAATTTTT
	CDC27	chr17:45216157	45216092-45216165	TTTTGAAGATGCCAAAGTGTTG	AGGTAACTATATAAGCAAAGTATTT
	CDC27	chr17:45219311	45219303-45219378	CTCATCAAACCTTCTAGGAGAAA	GTAGTGGTGAGAAGGTAGATGG
	CDC27	chr17:45219311	45219273-45219349	AATAACCTTTCCCCATTTCACG	TCCAATTTGGCACAGTACCCAA
	CDC27	chr17:45219311	45219246-45219318	GCTTCTTTGCAGTTGTATGAACA	CATGTACTCTGAAAGTTCAAAATAG
	CDC27	chr17:45221318	45221310-45221383	TACTTGATTTATGACCATTAACCAT	CTTCGAGGCAGTGCGTTTGGGG
	CDC27	chr17:45221318	45221280-45221353	AAAAAATTATAAAGGAAGACATTAA	GAGCTGTCACTAGTAAAGAGTC
	CDC27	chr17:45221318	45221253-45221326	GCTCAATACCTGAGGTGTTGTA	TACAGAAATCTTTAAATTACCTTGG
	CDC27	chr17:45234726	45234721-45234791	GAGGAATACATGTTTTTCAAGTATG	TAAAGTTCTGTAAAGATGTGAATTT
	CDC27	chr17:45234726	45234688-45234761	AAAAAAAAAAAAGTTTGTCTCTGAG	GTGTTGTGCAAGAGTTGGGCAG
	CDC27	chr17:45234726	45234661-45234734	GGATCTGGCTTTTCACCTGTGA	GTCTGTGAGATAAACTATGATTAGG
	CDC27	chr17:45247367	45247362-45247432	TTTAAAAACCAATATAAAAAGCAGT	TAACAATATCATCATGGCTTTTCTG
	CDC27	chr17:45247367	45247329-45247402	GCAAGCCTTTAAAATACAAATTTAA	GAGTAAAGCAAGCTGAATCACC
	CDC27	chr17:45247367	45247301-45247375	CCACCAGATAAGATTTGTTCCC	CTTACCAATATACATGTCCCAACA
	CDC27	chr17:45249321	45249313-45249388	AATAACAGGTTGCCAGTAAAAAC	TCAACACAACATTTTGCAAGCA
	CDC27	chr17:45249321	45249286-45249356	TCTATATGCTTTATATGCCTTTCCT	AGAAAATATTTTAAAACTTACTTGC
	CDC27	chr17:45249321	45249256-45249329	TGTAGTACAACTGTGTCCTTTC	ATTCAACAGTGTAAGTAAAACAAAA
	C17orf57	chr17:45452193	45452186-45452261	AGCTGTAAGAAAGCATTCCAGT	GACTCAAAGTCTAAACCACAAAG
	C17orf57	chr17:45452193	45452156-45452228	TGATATTTCTAGTATCCCAAAACTT	AAAAAACATTCAGAGAAGGGTGA
	C17orf57	chr17:45452193	45452126-45452201	AAGCCTCAGTAAGTCTCTGGAT	GAACCATATTCAAAGAATGGCAT
	XYLT2	chr17:48431843	48431835-48431911	GAGCAGCACTTCTTTTACATCC	AGCCCATGGATGGCCCCCCGGT
	XYLT2	chr17:48431843	48431805-48431881	CTGAAGCGTCTCCTCAAGGCCG	GCATCCAGTGGGATGAGAGCCA
	XYLT2	chr17:48431843	48431775-48431851	CTGGTGGTTCACGGCCGCGCCA	GTCCTCTGCTCTCAGGGAAGAT
	BZRAP1	chr17:56386386	56386378-56386454	AGGCAGTCTCCAGCCCTGGAGG	CTCGGGGATCTGGAGGCCGCCT
	BZRAP1	chr17:56386386	56386348-56386424	CTTCCACCAACTAATCCAGGCA	CATTGTTGCTGAGAAGTCGGCT
	BZRAP1	chr17:56386386	56386318-56386394	TCAGGGGAGCCCCCTCCTCTCC	TGGGGCCCAGTCGTCCAGAGGC
	MTMR4	chr17:56573540	56573532-56573608	TAGGGTCACTGGATGTACGAGT	TCCTACCCCAGAGTCCACAAAG
	MTMR4	chr17:56573540	56573502-56573578	CCCTGACCTCCTGACAGTGGTT	ACCCACTTCTCCTACAGTTTGC
	MTMR4	chr17:56573540	56573472-56573548	CAGGATTGCTGTGCCAGGGCTC	TTTCTGGCTGCTGGGCAGAGGA
	ZSWIM5	chr1:45485783	45485775-45485851	TGCCTAACTGTTGTGACCTCTC	GGTCACCAACCATCGTACCATC
	ZSWIM5	chr1:45485783	45485745-45485821	GGGCACAAAAGAGGCCTTTCCA	GGTGGGAGACTCACCCACTTCT
	ZSWIM5	chr1:45485783	45485715-45485791	TAAGGGTTGATAAGGTCATCCG	AGAAACTCCTTTCCCCTGGGGG
	MTMR4	chr17:56581107	56581099-56581175	CCCAAGTGTGCATGGAGATGAT	GGAGAAAGGAAGAAGGGCTTTT
	MTMR4	chr17:56581107	56581069-56581145	TGGGGAAAGGTAAAGATCCATG	GAAACAGTTACTGCCTTCCTAG
	MTMR4	chr17:56581107	56581042-56581115	GCGGCCAGAGAACTCCTGGCTC	AGAAAGAAAGAGAACATTTAGATGA
	TBC1D3E	chr17:60347013	60347005-60347081	ACTTTGTCTACAAAGCCTAACA	ATACTCCTCATACGCCAGGAGG
	TBC1D3E	chr17:60347013	60346975-60347051	GGTTTGTTTTGTGCAGATGTTG	AACCTCACTGCCGGGAATACTC
	TBC1D3E	chr17:60347013	60346947-60347021	GCTGCCTAGGAAACAGAGAAAG	ACTCCTGTGAATATGGAAATATGG
	TBC1D3E	chr17:60348346	60348338-60348414	CAGTCTCAGAACAGATGGAAGA	AATGTCCCGCTTACGTCCAGGT
	TBC1D3E	chr17:60348346	60348310-60348384	GATCTGTAGGGCAGGGCCAAGA	TATCGATCCCTGAAGAATATATGC
	TBC1D3E	chr17:60348346	60348278-60348354	TTCAGATGACCTCTTGCCCTTC	CTGTGGCTCCCGTAGGCTTACT
	TBC1D3E	chr17:60349843	60349835-60349911	CCTGGAGCGGCCCCAGCCTGGG	CATGCATCAGGCTCTTACCTTC
	TBC1D3E	chr17:60349843	60349805-60349881	ACCCAGGCAGAGCTGAGGAACT	CCAGTCCCTACGTCCCTGGACC
	TBC1D3E	chr17:60349843	60349775-60349851	GAGGAGGCAGCTCCGTCTCACT	GCTGCTTCCTCTGCCTCACTGA
	TANC2	chr17:61482524	61482516-61482592	ACAGTGCGCCAGGGCCACTGGC	CAGCCGGAAGGGGCAAACTGGA
	TANC2	chr17:61482524	61482486-61482562	AACCGCCGAGGAGCAGTGCCAC	TTTGTTCTCTGCCCTTAGCCCT
	TANC2	chr17:61482524	61482456-61482532	TTGGAACAAGGGGCGGCAGTGG	GGAGAGGACCAGAACCACCTAT
	LRRC37A3	chr17:62892159	62892151-62892227	GGGGTCTCCTGCTGGGTCGGAG	CTGGAGGCTTCACAGAGACACT
	LRRC37A3	chr17:62892159	62892121-62892197	GTGACTTCATGATGTTCTGGAG	TAGGCTCTGCTGCTATGGTGAG
	LRRC37A3	chr17:62892159	62892091-62892167	TGAGTTTGATGGTGACCTGGAG	GGTGGACTAGAGAAGTTCCCAC
	HELZ	chr17:65105364	65105356-65105432	CATTGTTGGGTCCCGCCTGATA	GTGGCCTTCTTGCAGCATGGGA
	HELZ	chr17:65105364	65105326-65105402	GCCGATGAGCAACTGCACTATT	GCCGGGTTGTGCAATGGCTCTC
	HELZ	chr17:65105364	65105296-65105372	GAATTACAGCTTCTGCAGGAGG	GAAGCTATTCAGATGTGAAGGA
	BPTF	chr17:65850488	65850480-65850554	TCTTACAACAAATATTGCTCGAGA	GTACCATCACGTTCTTCCTTAC
	BPTF	chr17:65850488	65850450-65850524	CAAAGTTCTACAGTTTCTAGTCGA	GCTGCGGGTGTACTGTGAGAGT
	BPTF	chr17:65850488	65850420-65850496	ACCCATATGGACCAGTAGAGAA	TTTCATAGATGGGATGACGTGG
	COG1	chr17:71192877	71192869-71192945	GGTTTATGGCGTTTGTCTTCTT	TTCCTATACTCATCCGGCAGGT
	COG1	chr17:71192877	71192839-71192915	GCTCTGGTGGTGGCCAGGCTTC	GTTCCCGATACAGTCCCGTCCT
	COG1	chr17:71192877	71192809-71192885	TTCCGGTAAGTGGATCCAGCGC	TCCACAGCCTGCTCCAGCTGGA
	GPR142	chr17:72363839	72363831-72363907	GAACAGGCCTTCTATGGGGTGG	CTGAGGTCTCCACAGGTCACAG
	GPR142	chr17:72363839	72363801-72363877	TTTCCGCCAGGTGAATCCAGCT	CAGCATTCTTGTCTCAGCCATT
	GPR142	chr17:72363839	72363771-72363847	CCGAATAAGGCCATCCAAGGAC	AAATCAATGGTGTCCCATGCAC
	ZSWIM5	chr1:45504640	45504632-45504708	AGGTTTGTGATGGTTGTGGTTC	ACATCTCCAGATAGCCATCATC
	ZSWIM5	chr1:45504640	45504602-45504678	GGATCCAGGGGGTGGCCCACCC	TGGTTTGCCTCAGGCTGACCCC
	ZSWIM5	chr1:45504640	45504572-45504648	TCAGTCAAAGTGAGAAACAGGC	AGCCACCATGCTAACCAACAAG
	RECQL5	chr17:73647273	73647268-73647341	TTTCCTGGGGACAAAAAATGAC	ACATATAAAATAAGTCACTTACCCC
	RECQL5	chr17:73647273	73647237-73647311	TGGCTTTATCAGATGCTTTGTT	AAGTAAATGATCTCACTGACACTT
	RECQL5	chr17:73647273	73647205-73647281	AGGTCACCAGGGCATCAAAGGC	TGTCAGCTGCTTAACTAGGGCG
	ITGB4	chr17:73728289	73728281-73728357	TGGCCCCTGATGGGAAAGCTGG	CAGCTCGCTGCAGCTTCAACGG
	ITGB4	chr17:73728289	73728251-73728327	GGGAAGGGAGTTGGGCACCCAG	CTCTCTCATTCCAGCAAAAAGA
	ITGB4	chr17:73728289	73728221-73728297	CAGTGTGTGTGCAGCGAGGGCT	TCCTGCTCCCCCGACGCACCCC
	GALK1	chr17:73754302	73754294-73754370	TGCGGCTGCCATAAACCCCAGG	GCCCTGGTGCCCGCCCACCTGG
	GALK1	chr17:73754302	73754264-73754340	CCGTGCAGCCACCGAAGCCACC	CCCGGGAAGCTGCCGCTCCTGC
	GALK1	chr17:73754302	73754234-73754310	GGGGAGCAGCGGAGGCCTCCAG	AAGAGGCGGGCTGGGGGTGAGT
	H3F3B	chr17:73775149	73775141-73775217	CCGGTGGACTTACGAGCAGTCT	CGACCTACCTGTAGCGATGAGG
	H3F3B	chr17:73775149	73775111-73775187	GTGGCCAGCTGTTTGCGGGGGG	CGGCCACCGCCGGGCCATTGTT
	H3F3B	chr17:73775149	73775081-73775157	GTAGAGGGAGCGCTTTTCCTGG	GAGGAGTGAGCGGACGCTGCCG
	ENGASE	chr17:77076385	77076377-77076453	CCCAGCCCTCACCCACCTCCCC	CTCGTACCAGGCAGTGGCTGAC
	ENGASE	chr17:77076385	77076347-77076423	TCAACATCGAGAACTCGCTGAG	CTGTGAAGCCTTCCTGGCCGGG
	ENGASE	chr17:77076385	77076317-77076392	ACTCAGTTTTTTCGTTTTGATGG	CATCACGGAGTGGAATGAAGGG
	RNF213	chr17:78317090	78317082-78317158	TCAGTAAAGACGTGGTCCCCAT	TGCCCTTCCTGGATGCGCAGTA
	RNF213	chr17:78317090	78317052-78317128	AGTGCCCTCCAGCGTCAGCCGA	TGGATGAGAGCCGAGTCCTGGG
	RNF213	chr17:78317090	78317022-78317098	CTCTTTCACCTGGACGTGACCT	TGAAAACAATTCGACTGATCGA
	FOXK2	chr17:80542029	80542021-80542097	CAGCGTGAGCCAGACGCGGACG	GCCTGGCGCTGCACAGCCCAAA
	FOXK2	chr17:80542029	80541991-80542067	AGACAGCGGGAGAGGAAGCGAG	GGAAGGTTCGCCGGCCCCCCTG
	FOXK2	chr17:80542029	80541961-80542037	AAGCCCGGTTTGCCCAGAGCGC	TGGCGCCCAGACCCCTGAGAGC
	NDUFV2	chr18:9122611	9122603-9122676	TTGGTAGGGAATACATGATATTTGT	AAAGCCAGTTGGAAAGTATCAC
	NDUFV2	chr18:9122611	9122576-9122649	GCATACTGGAGGCCATTCAGAA	AGTAGCAACTTTTTATACAATGTAT
	NDUFV2	chr18:9122611	9122544-9122619	CTACACCCTGCATGCTTCGAAA	TTTACAAGTACCTCCAATGAGAG
	ROCK1	chr18:18534951	18534946-18535016	AATGGTGAAAGGAAAAGATTTTAAA	ATTTTGGAAATTAGTTTTTTCAGCT
	ROCK1	chr18:18534951	18534914-18534986	CTTCATTTGCATATAGTATCTACAT	GAGTGTAGGAATAAACTCATGGC
	ROCK1	chr18:18534951	18534883-18534956	GTTCCATCTCTACATCTTTTCTACA	ACAGGCATCACAATTGGCAGGA
	ZNF521	chr18:22805549	22805542-22805616	TGTGCACCTATAGACTTTCTTTT	AGAAAATGCACTTATGCACTTTC
	ZNF521	chr18:22805549	22805511-22805587	GTTTCGTTGCGGAAGTCCCAGT	GCTCCACCTCGGTGCCAAAGGA
	ZNF521	chr18:22805549	22805481-22805557	TGGTTGTGTTTCACATGGAGCT	TCTTACTGTGAGTGGTGATGTG
	NASP	chr1:46073158	46073153-46073226	GAGGAGCAGCACCAGAAGGACC	AAGAGAAGATATGGATATAAGTAAA
	NASP	chr1:46073158	46073120-46073196	GGTTAACTGAAACCTCTGAAGA	AGAACAGGACAGTGAAATGGAG
	NASP	chr1:46073158	46073090-46073166	CACAGGAAAAAGTTGACTTGAC	CAAGTCTTTGGCAAAGCCTGAA
	KIAA1632	chr18:43469898	43469890-43469963	AGACTCAAACTGAAATAAAATTATT	GTTGGCTTATGGCTTCATTCTT
	KIAA1632	chr18:43469898	43469860-43469936	TCCCCCCATGTGTCAGGTTTCC	GCTTCACTTCCTTCCGTAAAAC
	KIAA1632	chr18:43469898	43469830-43469903	AACTAACAAAAATTAAAGTTATCAA	ATGGTGGTTTAGCAGCTTCTGC
	TCEB3C	chr18:44555016	44555008-44555084	GGTACAGCTGATCGGGCGTCCA	GTGCTCCTGTGGCTTTTCTTCC
	TCEB3C	chr18:44555016	44554978-44555054	GAGCGAGTGCGGCATTGTCTTT	AAGCCGCAGGTACAGCTCCCGC
	TCEB3C	chr18:44555016	44554948-44555022	GCAATGAATCCTCCATAATTCATC	TACTCGCAGCCGCTGCTCTCGG
	MBD2	chr18:51686266	51686258-51686333	GCTACAGAAGTTCATCCTTACTT	TTTCTTGCGTACTTGCTGTACT
	MBD2	chr18:51686266	51686228-51686301	GAGAATTTGGCAAGTAATGACAATA	CAAGATGTCTGCCATCAGTGCT
	MBD2	chr18:51686266	51686198-51686271	TCCTTTTTAAAAACAGAATAAAAAG	ATCCATCTCTTCTGTATCAGCA
	POLI	chr18:51795967	51795959-51796035	GCCGCAGCCAGAGGAGCCAGCG	CCGGAGGAGGAAGGCGGCGGCG
	POLI	chr18:51795967	51795929-51796005	CGTGGGGGCGGCAGCCAGCTCG	AGCGGCGGGATGGAGAAGCTGG
	POLI	chr18:51795967	51795899-51795975	CGCCGAGGCCTGGGCCATGGAA	GAAGCGGCCGGAAGTAGCGCTG
	WDR7	chr18:54446666	54446661-54446734	CCTTCTGGAGATGCTGGCCCGA	TTGTAATATATTACATTTTTGACAG
	WDR7	chr18:54446666	54446628-54446702	GACCTACTGGGATTGGATAAATTT	ACTTAGGGAATGCCAAAATGGT
	WDR7	chr18:54446666	54446601-54446674	AGCTGCTATGCACTGTGTTATG	TTTTTGGTATACTTACATAAAGAAC
	ATP8B1	chr18:55342147	55342139-55342215	CACCTTCATCGGGAGAGGCTGC	ATTGTAAGTCCTTTCAGTGCCC
	ATP8B1	chr18:55342147	55342109-55342185	AGCCAAAGTTCCTGGCAGCGTT	GTCACTGTTGAAGTCCAAAATG
	ATP8B1	chr18:55342147	55342081-55342155	TGGTGTTCTGGGTCCTGGCGAG	GGACTTACCAATGATAGACATTCG
	NEDD4L	chr18:56056404	56056396-56056472	TTGAGGGCTGTGTGGCGCCCTC	ACAAGAACGGCTACTGCCCAAA
	NEDD4L	chr18:56056404	56056366-56056442	CCCAGCCGGTGTCCTCCACCTG	ATGTGAATGACTGGAGACAGCA
	NEDD4L	chr18:56056404	56056336-56056412	TGGTTCTGGAAGGTAACTCCGG	AGTTGCTCATGTGCGGCCTCGG
	CDH19	chr18:64176367	64176359-64176434	TCTTGAAGGTTAAAACCAGTTCT	ACCACAGTCACAGACATGGATG
	CDH19	chr18:64176367	64176329-64176402	CAATTAAGATGGAGATGTAGAAGAC	GTACTGGCAGGTCTGTGTGCTC
	CDH19	chr18:64176367	64176299-64176375	TTGTAAGTGACGGGATTCCATT	CTTGAATCCCATGGAAAGCACA
	CNN2	chr19:1037781	1037773-1037849	GGGAGGTCCCTGAATATCCCCC	CTTCGGCCTGGGCCGGCAGATA
	CNN2	chr19:1037781	1037743-1037819	CCTCGGGCACCGGCGACTGCCC	CACGCAGGGCGCCAACCAGAGC
	CNN2	chr19:1037781	1037713-1037789	GCCCGCAAGGCACAGTGGCCGA	CAACTCCTCCATGTCCCTGCAG
	RPS15	chr19:1440068	1440060-1440136	TGGAGAAGCCGGAAGTGGTGAA	CAGTGCGCGCCAGCGGCGGCGG
	RPS15	chr19:1440068	1440030-1440106	TGCGCAAGGCCAAGAAGGAGGC	CCTCCCCAGCGAGCAGCTGATG
	RPS15	chr19:1440068	1440000-1440076	GGCGGAAGCAGCACTCCCTGCT	CCGGGCCGCTCACAAAACTGCC
	IPP	chr1:46211923	46211915-46211991	CTCATCTTATTGATTTGGGCCA	CTGCAAAGTAAGGACTGCTGGC
	IPP	chr1:46211923	46211885-46211961	AGCTGCACATCACAGAAATGCT	AGGACTCTTTCATTCCTCCAGT
	IPP	chr1:46211923	46211856-46211929	GATGAGCTTTAAAACTTTCCTGTC	CAATTCCTAGAATCGGTACAACA
	PLK5	chr19:1535194	1535186-1535262	CAGAGTGGACCCCTGCATGGTA	CCTGGACGTCCCGCGGAGCCAC
	PLK5	chr19:1535194	1535156-1535232	TGCTGCAGAGTATCTAGTGCCC	GGAGCAGGGGTCCCCTGGCACC
	PLK5	chr19:1535194	1535126-1535202	CCGGACAGCACCTTCACCACGC	CGAGGGTGAGGGTTTGCAGCTC
	LRG1	chr19:4538787	4538779-4538855	CGGAACACCTGGCAGTCTTTGG	GGTTGAAGAATTCCACGGCCAG
	LRG1	chr19:4538787	4538749-4538825	TGACAGGAGATGGAGCTGCCAT	CCTGGAGGAGGTTGGCTGGCAG
	LRG1	chr19:4538787	4538719-4538795	GGCAGGTAGCCGGGGATTTCGG	AGAGGTGCAATTCTTGGAGCTT
	FUT3	chr19:5843877	5843869-5843945	AGGTCCTTGGGGCTCTGGAAGT	GTGCCCAGCTGAAGGAGCGAGG
	FUT3	chr19:5843877	5843839-5843915	TCCTTGTCCAGCTCCTGCAGGT	GCAGTTTCCAGCAGGCCTTGCA
	FUT3	chr19:5843877	5843809-5843885	CAGCGAAAGTAGCTCAGGTAGC	TGCGCACCGTCTGGTACCTGGA
	INSR	chr19:7119593	7119585-7119661	AACACACACACGCAAACGCACA	GGTGATTTCCCAAAGGACCACG
	INSR	chr19:7119593	7119555-7119631	TTTAGACACACACACACACGCG	CAGGCCTTGGTAAGGCTGTTCT
	INSR	chr19:7119593	7119525-7119598	CGATGACAGTTGATAGTAGTAACAA	CATGACAAATTTCAACACCTGT
	XAB2	chr19:7692642	7692634-7692710	TTCAGGTATCGGTACCAGAGTT	CCTTGTGCATGAACACAAAGGC
	XAB2	chr19:7692642	7692604-7692680	CAGCGATGCTTCACCTGTGCCC	TCCCGATTCATCCCCTCGCCGA
	XAB2	chr19:7692642	7692574-7692650	TTGACATCTTCATAGGCAGGGT	CCCACCCACCACCATGGACTGA
	FCER2	chr19:7754294	7754286-7754362	CCCAGTTCCCGGCAGCCCTCTG	CACGCAGTCCTCGCCCTGGCTC
	FCER2	chr19:7754294	7754256-7754332	TGGGTCAGGGGATGGGGCGGGG	GTCGTTCCAGCGACCGGAGCCC
	FCER2	chr19:7754294	7754226-7754302	CTGGAGCCCAGTTGCTGGAGCA	CCAGGCGCCCAGCTTACGGTCG
	KANK3	chr19:8389898	8389890-8389966	GACCTCGCAGGCCCCTGGGAGA	AAGAGTCTCTGGACCACAGCCA
	KANK3	chr19:8389898	8389860-8389936	GGCCGAGTAGCCGGCTCGGTTC	CTGGCCTTGGCATTGACATCAC
	KANK3	chr19:8389898	8389830-8389906	CCTCACAGAGGTGAGTGCAGCC	GAGCCACAGTGGGGGCGCCCAC
	PRAM1	chr19:8563836	8563828-8563904	TCGGCTCGCTGGACTGAGGCTT	CCTGGTGAGGTCCCCAAGCTCA
	PRAM1	chr19:8563836	8563798-8563874	CCTTTTTGGGAAAGGCGCTGGA	AAGCACGCTGACTTCGGGCTCT
	PRAM1	chr19:8563836	8563768-8563844	TGGGAAAGTCACTCAGCGGAGG	TTTGAATTCGGCCGGCCGCGGC
	MUC16	chr19:8999488	8999480-8999556	TCTTGGGCCTGGGGAGGGCAAG	GCTCAGCTCCCAGTATAGCTGC
	MUC16	chr19:8999488	8999450-8999526	TGGCATCCACTTTGGTGGCTGC	GCCCAGCTCAGTGATGCTGTGG
	MUC16	chr19:8999488	8999420-8999496	GGCTTTTGGGATCAGGGCGGTA	ATAGAGACTGTCCCTGTCCAGG
	MUC16	chr19:9000205	9000197-9000273	GGGAGGTGGGCAGGGCTGGCAA	CAGAGGGCCAACACTGGTGTTC
	MUC16	chr19:9000205	9000167-9000243	GAGGACTGAAGTCATAGGGGTG	CCTGAGCAAGGTCAGTCTGCAG
	MUC16	chr19:9000205	9000137-9000213	GCTGTGGAGGAGGGAGAGGGAG	ATCAGTCAGACTGGCTGTTCTC
	STIL	chr1:47735328	47735321-47735396	GCACTACCTGGAAGACTTGTGA	GACCTTACTTGGATACAGAAAGT
	STIL	chr1:47735328	47735293-47735365	ACTGGGAATATCAACTGCTTTTA	TGAAAGTAGGATGAAAGACTAAATC
	STIL	chr1:47735328	47735263-47735336	TCTTCCACAGCAATGTTGCTCT	TATTATTTGTCTATCAAAAAAAATT
[truncated: 1,728 more rows]

## Sheet: Table_S8
	Supplementary Table 8. Sequences of primers used for Sanger sequencing.
	Gene	Position	Fwd_Primer	Rev_Primer
	ADAMTS16	chr5:5187877	CTAGTAAGTAGGGGGGAAAA	TTTGCATTTATTTTTCTAGG
	AKAP10	chr17:19823350	TTTACAAAATAAACAGTTTA	CTGTTCATTCTTATTTAGGA
	AKAP9	chr7:91724351	CAGTCAAGAATCTTTAATAG	CATTTAAAGACAAAGATAAC
	AKT2	chr19:40747961	AGCCCCCACAGAGGCTCGCG	AGTTGCTGCCCAGAGCCTCC
	AQP12B	chr2:241622103	TGTCGGGGACTGGGGTGTTG	GGCATCAGAGACGTCCAAGC
	ARHGEF12	chr11:120348991	GATATAGTCTACCTTTTCTA	CACATGAGTGTCATACTTAG
	ASPSCR1	chr17:79954544	CACTTCCCTTGGAATCTGGG	CCTGCTGGGGATCCCGCTCC
	BRD2	chr6:32945545	ACAGTTGTAAATTGGAGCTA	GGACTCTGAAGACGATTTGG
	CASS4	chr20:55027042	CTCAGAAATCGGAATGGATT	TTTTTTCTGCATGGGCACAT
	CCT2	chr12:69981309	ACATTTGATGAATGGATACC	CTATTTATAAAGTTATTTCA
	CD1A	chr1:158225052	CAGGTTGGCTGAGTGATTTG	ACTGAACTCACATTCAAACT
	CDC27	chr17:45234417	TAAACTTCGACCAGTTTTTG	GACTTGGTAGAAATTTTCTG
	CDC27	chr17:45234419	AGTATCTTGTTTGACTTACC	TCTAGTGTTCAAAATATTAT
	CHEK2	chr22:29121233	TTCTATGTATGCAATGTAAG	AAATTCAACAGCCCTCTGAT
	COL27A1	chr9:117071744	TGCAAGATGGCTCTCTCCCC	GGTGCTGGCTGCCAGCCAGG
	COL4A5	chrX:107938522	GCACACATCTTTGGATATTC	TTGGCATAGTAGTTACAGGT
	CPSF2	chr14:92621561	TCCTAGGGCAGATATAGATT	TCTCTCCATATTCATCCCAT
	CSMD3	chr8:113402923	TTCTATTCATTTCAACCATG	ACCTTTACTCTTATTTTAAT
	CSPP1	chr8:68005800	TGAAATTATTAGTAAAGCTT	GTCTAAAATAGAAAAAGCTT
	CTAGE4	chr7:143882511	GCACAGCAACACCTAGTCCC	CCTGGAGGTGGGTGAGGTGG
	CTNNB1	chr3:41266113	TTTTTTTTTAAATTAAAGTA	CAGTAAGGCAATGAAAAATA
	CUL3	chr2:225365144	CATTCATCCTCAATTACGGA	ATGGAGCTAACTGCTTTGGT
	CYP2F1	chr19:41633977	AGCTTTTCGCTGCAGCCGCT	TGAGGGCAGACTGTGGACCA
	ERBB4	chr2:212295795	CCTGTACCATTGGCACAGTTGT	CCAGCTGCAGTTTCCCTTCAGT
	ERC1	chr12:1399135	GATCAAGACACTCTGTTGTT	GTTAGCACTAAAATTAAGTA
	GSTT2	chr22:24325095	CCTCCCAGCAGGCTCTTGGA	GGCAAGAGCAGGGGGTGGGC
	HELZ	chr17:65105364	TTCACATCTGGCAGTAATAG	ATCAGGTAGTCCAGCAGCAA
	HIST1H4K	chr6:27799008	GAGAAACTGGGCAAACAAGC	ATCCGGGACGCCGTGACCTA
	HIVEP3	chr1:42045651	TTTGCTCACTTTCTGCTTAG	AAAGAAGATTCCAAGGAACA
	HLA-B	chr6:31324057	TCTCTCGGACTCGCGGCGTC	GGCGCAGGACCTGAGGAGCC
	HOMER1	chr5:78671893	TGTATCTTTTAATTAATTGG	AGGGACAACTGTCTGACTTA
	HRNR	chr1:152187437	AAAACCAATGCACCTTTCCCCA	TCCCAGGCGGCCAAGGTCATTG
	H1FOO	chr3:129262077	GGAAGAATTTGGGGGCTCCTG	TCCCTCAGGAGCCCACAAATC
	JPH1	chr8:75171665	GCATGCCGACTGCATCCGTG	CGAAGAGGGACACTGCCCAC
	KIAA0895	chr7:36373540	AAACCTAGAGTTAAGGGACA	AGAAAAGACCCTTTTTTATG
	LDHAL6A	chr11:18500358	CTATGGAATAAATGAAGACA	CTATTTCATCTTCAATCTAC
	MECP2	chrX:153296461	GACACCAGCAGGGGCTTCAC	GCTCCTTGTCAAGATGCCTT
	MLL4	chr19:36222857	TGTCTTCCAGAGGAGTGCGG	CCGGGTTCTGCTGGAGGGCA
	MOSC1	chr1:220970028	TTCTGATATAGCTGGCACAT	CCTGAGCCCCCTGATCTG
	MST1R	chr3:49924940	GTACATTCCCTGGCATGGGT	ATCTATCCTCATCCCTGTGT
	MTRF1L	chr6:153323709	CCTGCTAGAAGATACACAATGCCC	CTCAAGAAGATGCAGCTCCATGGT
	NAALAD2	chr11:89880587	GGAGGAGGCGATCTTGCCCA	AAGGTCCGGCCTCCCCAGCG
	NBPF10	chr1:145299932	AATTGCGCCCCCAGCTGGCA	AAATTATTTTTGATGGAGAG
	NDRG1	chr8:134260154	CTTCAACAAAGTCAACCAGAC	GTGAATGACTAGTAACCAATGTTA
	NOTCH2	chr1:120611960	AAACTCTTGGGAACCCAGCG	AGGAGGGGAGGAGAGAGTGG
	NUP50	chr22:45574280	TCCTCATCTGGCAGGAACAGAA	GGCAAAGGAACCATGCCTTAGT
	PABPC1	chr8:101727750	CACTGAGCACTAATTCAGAGCTTTG	GGGATTCTGAATATTCTCATTAAC
	PBRM1	chr3:52643408	GATCTACAAAGATGCTCTTG	CCACAGAATATACTCACTCT
	PHIP	chr6:79735874	CCGGGCCCGACCCTTACCGT	TCTGGGTGTTGTCGCGAGGG
	PIK3CA	chr3:178917478	GCCTTTGCTCTAAATTGCTGAA	GTGCTTTGGCAATTCTGGTG
	PLD5	chr1:242271062	GTAATACTTACAACTTTCAA	TTTGGATATGATTTCTGCAG
	POTEB	chr15:21071439	TCCGCCCACCACTACAAGGG	TCCCTAGCGCCCTGGCCAGG
	PRAMEF1	chr1:12853509	AAGCCAAAGAGGAGGAGGCA	CCCACGCGCCTCCTCCAACT
	PRRC1	chr5:126860520	GCCTTCGGTAATCCTCCTGT	GAATTACCTGTTCCTGAAGG
	PRSS38	chr1:228033197	AAACTCGCCGTGCCACGGTC	GCGCAAGCTCCGTAACTACG
	PSPH	chr7:56084929	TCTGATGTGACTGTTCAAGT	TAATATCTGGTGGCTTTAGG
	PTPRC	chr1:198685877	CGACTTACTAATTTTTTTTC	AACTTACGAGCACTTTTAGT
	RAD50	chr5:131923749	TTATATCACAATCACCAGAG	CTTCATTCATACAGAAAATG
	RECQL5	chr17:73647273	GGGCTGTCTTATGTCAGCTG	TGCTAAGTGGTCATTTTTTG
	RFPL4A	chr19:56273285	AATGGGCATCTGACCGAGGG	CTCCAGACCTCAGCCACACG
	RIN3	chr14:93118038	CAGCCGCCAGCGCTCCACTT	CTCCCGCTCCTGCTCCTGCT
	RNF213	chr17:78317090	GGAAAGTCTCTGTACGTGAA	CTGTTAAGCTTCACAGGACT
	RPL19	chr17:37360846	TTTGCTTTCCAGTGGCTGGC	AGACCAGCCTGACCAACACA
	SEL1L2	chr20:13936724	AAGAGACAATAGTTAATAAT	AAAGAAAATGCTTTTAAATT
	SLAIN2	chr4:48381728	TATCAAGTTAGTTGCAGTAG	ACATCATTTAGCTTATAATT
	SLC7A1	chr13:30107113	CACGCCGGGGGCGTTCAGAG	TCCTGCAATGATGTTATCAA
	SOD2	chr6:160103614	TCTGCAGTACTCTATACCAC	AAAGGGTAATTTTGTGTGAG
	SULF1	chr8:70512849	TCCTTAATGATTATTTCACA	CTTTTGCGCTGTAGAATGTT
	SYK	chr9:93639869	CAGGCTTCTGAAGACACATT	AAGTTCTGCCATCTCCATAA
	SYNE2	chr14:64554542	ATCTAGATGGCTTTGGAAGA	GTCTTGAACTCCTGACCTCA
	TCEB3	chr1:24083477	GATAGGGTCCATTGGTCAAA	AGCAGGAACTCCAAGTTACT
	TGFBR2	chr3:30729914	ATTACGTATGTATTTGTTAC	TCCAGAATTCTCTGCCACCT
	TMTC1	chr12:29709865	GATCGATGGTAAACGTCCCA	CCATCACAGCTTAATATTTT
	TP53BP1	chr15:43748861	TCTCCTTGACTTTCACAAGG	GTAGCAGAAGATGTTTGTAT
	TP53BP1	chr15:43738724	AAGATTAACATAAAACTTAC	TGGAGCCAAACAGGCAAATT
	TPSD1	chr16:1306523	GGGCTTCTCTTTCCTCAGGCTGGC	TATGATACAGGACAGCATGCTCCA
	TROAP	chr12:49724304	GCCCCTGGGACTTGTCTGGC	CTTGCAGGAGCCCTCTCTGA
	TSC1	chr9:135778003	CTGCTAGAAAGATCAGTTGAAG	GATTCACCTGCCATGAAGAAT
	UACA	chr15:70991933	TTCAGACATGCTTTTATCAT	TGCCATATTTACTTTTTTTT
	UNC93A	chr6:167728775	TGTGGGCTGCCTGATCCAGA	AGGGGGTCACAATGACAGCT
	USP29	chr19:57641481	CAAGGTAGAACCTAATAATT	GTTTCAGATGAATGATAAGG
	VCX2	chrX:8138284	GCTGGTCATGAGGCGCAAGG	CATGTCAGAGCAACGGCCCA
	WAPAL	chr10:88259559	TTTTTTAAATTCTTACCTGC	TACAAAATTAAGTATTTTGG
	WASH1	chr9:16020	CTTTCGCTCCTTCATGCTGC	CTCAGGTGGTTGCCGAAGT
	XBP1	chr22:29191396	CCAAGCAGAGAGGACATGTC	TGACCACATATATACCAAGCC
	YTHDF1	chr20:61833818	ACCTGCTCTTCAGCGTCAAT	CTGGCGCTTCTCGTAGTGAG
	ZNF521	chr18:22805549	TTTTCTCGCAAGTGTTTTTC	CACCCTCTGCCAGGAAGTTT
